# Supplementary material for: Sea anemones (Cnidaria, Anthozoa, Actiniaria) from coral reefs in the southern Gulf of Mexico
Source: Zookeys. 2013 Oct 8;(341):77–106. doi: 10.3897/zookeys.341.5816 (PMC3800810; doi:10.3897/zookeys.341.5816)
Supplement: XML Treatment for Isoaulactinia stelloides [file zookeys.341.5816-treatment4.xml]

<!DOCTYPE tp:taxon-treatment
  PUBLIC "-//TaxonX//DTD Taxonomic Treatment Publishing DTD v0 20100105//EN" "tax-treatment-NSO.dtd">
<tp:taxon-treatment xmlns:tp="http://www.plazi.org/taxpub"><tp:treatment-meta><mixed-citation publication-type="journal"><person-group><name><surname>González-Muñoz</surname><given-names>Ricardo</given-names></name><name><surname>Simões</surname><given-names>Nuno</given-names></name><name><surname>Tello-Musi</surname><given-names>José Luis</given-names></name><name><surname>Rodríguez</surname><given-names>Estefanía</given-names></name></person-group><article-title>Sea anemones (Cnidaria, Anthozoa, Actiniaria) from coral reefs in the southern Gulf of Mexico</article-title><source>Zookeys</source><day>8</day><month>10</month><year>2013</year><volume>2013</volume><issue>341</issue><fpage>77</fpage><lpage>106</lpage><pub-id pub-id-type="doi">10.3897/zookeys.341.5816</pub-id></mixed-citation></tp:treatment-meta><tp:nomenclature><tp:taxon-name>
                                <tp:taxon-name-part taxon-name-part-type="genus">Isoaulactinia</tp:taxon-name-part>
                                <tp:taxon-name-part taxon-name-part-type="species">stelloides</tp:taxon-name-part>
                                <object-id xmlns:xlink="http://www.w3.org/1999/xlink" xlink:type="simple">http://species-id.net/wiki/Isoaulactinia_stelloides</object-id>
                            </tp:taxon-name><tp:taxon-authority>(McMurrich, 1889)</tp:taxon-authority><xref ref-type="fig" rid="F6">Figure 6</xref><xref ref-type="table" rid="T2">, Table 2</xref><tp:nomenclature-citation-list><tp:nomenclature-citation><tp:taxon-name>Aulactinia stelloides</tp:taxon-name><comment><xref ref-type="bibr" rid="B53">McMurrich 1889</xref>: 28–31.</comment></tp:nomenclature-citation><tp:nomenclature-citation><tp:taxon-name>Aulactinia stella</tp:taxon-name><comment>: <xref ref-type="bibr" rid="B28">Duerden 1897</xref>: 454–455.</comment></tp:nomenclature-citation><tp:nomenclature-citation><tp:taxon-name>Bunodella stelloides</tp:taxon-name><comment>: <xref ref-type="bibr" rid="B71">Verrill 1899</xref>: 43–44.</comment></tp:nomenclature-citation><tp:nomenclature-citation><tp:taxon-name>Bunodes stella</tp:taxon-name><comment>: <xref ref-type="bibr" rid="B29">Duerden 1898</xref>: 455.</comment></tp:nomenclature-citation><tp:nomenclature-citation><tp:taxon-name>Bunodactis stelloides</tp:taxon-name><comment>: <xref ref-type="bibr" rid="B72">Verrill 1900</xref>: 556.</comment></tp:nomenclature-citation><tp:nomenclature-citation><tp:taxon-name>Anthopleura catenulata</tp:taxon-name><comment>: <xref ref-type="bibr" rid="B6">Cairns, den Hartog and Arneson 1986</xref>: 177–178; Pl. 51.</comment></tp:nomenclature-citation><tp:nomenclature-citation><tp:taxon-name>Anthopleura carneola</tp:taxon-name><comment>: <xref ref-type="bibr" rid="B6">Cairns, den Hartog and Arneson 1986</xref>: 177–178; Pl. 51.</comment></tp:nomenclature-citation><tp:nomenclature-citation><tp:taxon-name>Isoaulactinia stelloides</tp:taxon-name><comment>: <xref ref-type="bibr" rid="B6">Belém, Herrera-Moreno and Schlenz 1996</xref>: 77–88.</comment></tp:nomenclature-citation></tp:nomenclature-citation-list></tp:nomenclature><tp:treatment-sec sec-type="Material examined"><title>Material examined.</title><p>La Gallega reef (<named-content xmlns:xlink="http://www.w3.org/1999/xlink" content-type="dwc:verbatimCoordinates" xlink:type="simple">19°13'20"N, 96°07'39"W</named-content>; six specimens).</p><!--PageBreak--></tp:treatment-sec><tp:treatment-sec sec-type="Diagnosis"><title>Diagnosis.</title><p>Fully expanded oral disc and tentacles to 24–38 mm in diameter. Oral disc smooth, slightly wider than column, 9–11 mm in diameter, light- or olive-green, sometimes with small white stripes near tentacles bases (<xref ref-type="fig" rid="F6">Figure 6A, B</xref>). Tentacles hexamerously arranged in four cycles (about 48 in number), simple, smooth, moderately long (9–14 mm in length), conical, tapering distally, inner ones longer than outer ones, contractile, olive-green with white bands along entire length (<xref ref-type="fig" rid="F6">Figure 6A, B</xref>). Deep fosse (<xref ref-type="fig" rid="F6">Figure 6G</xref>). Twenty-four endocoelic marginal projections (<xref ref-type="fig" rid="F6">Figure 6C, G</xref>) with basitrichs and macrobasic <italic>p</italic>-mastigophores. Column cylindrical, 8–12 in diameter and 13–22 mm in height, with approximately 48 longitudinal rows of verrucae along entire column, but more conspicuous distally (<xref ref-type="fig" rid="F6">Figure 6C</xref>). Pedal disc well-developed, 9–16 mm in diameter (<xref ref-type="fig" rid="F6">Figure 6C</xref>). Column, verrucae, and pedal disc light-brown or beige (<xref ref-type="fig" rid="F6">Figure 6C</xref>). Mesenteries hexamerously arranged in three cycles (24 pairs in specimens examined): all cycles perfect; same number of mesenteries distally and proximally. First and second cycles fertile (except directives); hermaphroditic (?), only oocytes observed in specimens examined (<xref ref-type="fig" rid="F6">Figure 6E</xref>). Developing polyps in coelenteron (<xref ref-type="fig" rid="F6">Figure 6F</xref>). Two pairs of directives each attached to a well-developed siphonoglyph (<xref ref-type="fig" rid="F6">Figure 6D</xref>). Retractor muscles strong and restricted; parietobasilar muscles well-developed with relatively long and thick free mesogleal pennon (<xref ref-type="fig" rid="F6">Figure 6E</xref>). Basilar muscles well-developed (<xref ref-type="fig" rid="F6">Figure 6H</xref>). Marginal sphincter muscle endodermal, strong and circumscribed, palmate (<xref ref-type="fig" rid="F6">Figure 6G</xref>). Longitudinal muscles of tentacles ectodermal (<xref ref-type="fig" rid="F6">Figure 6I</xref>). Zooxanthellae present. Cnidom: basitrichs, microbasic <italic>b</italic>-mastigophores, macrobasic and microbasic <italic>p</italic>-mastigophores, and spirocysts (<xref ref-type="fig" rid="F6">Figure 6J–Y</xref>; see <xref ref-type="table" rid="T2">Table 2</xref>).</p><fig id="F6" position="float" orientation="portrait"><label>Figure 6.</label><caption><p><italic><tp:taxon-name>Isoaulactinia stelloides</tp:taxon-name></italic>. <bold>A</bold> Live specimen in natural habitat <bold>B</bold> Oral view <bold>C</bold> Lateral view <bold>D</bold> Detail of directives showing a siphonoglyph <bold>E</bold> Cross section through proximal column <bold>F</bold> Detail of brooded juvenile <bold>G</bold> Longitudinal section through margin showing marginal sphincter muscle and marginal projection <bold>H</bold> Longitudinal section though base showing basilar muscles <bold>I</bold> Cross section through tentacle <bold>J–Y</bold> Cnidae.– marginal projection: <bold>J</bold> small basitrich <bold>K</bold> macrobasic p-mastigophore; actinopharynx: <bold>M</bold> basitrich <bold>N</bold> macrobasic p-mastigophore <bold>O</bold> microbasic p-mastigophore <bold>P</bold> long, curved basitrich; column: <bold>Q</bold> small basitrich <bold>R</bold> macrobasic p-mastigophore; filament: <bold>S</bold> small basitrich <bold>T</bold> basitrich <bold>U</bold> macrobasic p-mastigophore <bold>V</bold> microbasic b-mastigophore <bold>W</bold> microbasic p-mastigophore; tentacle: <bold>X</bold> basitrich <bold>Y</bold> spirocyst. Abbreviations.– b: brooded juvenile, bm: basilar muscle, c: column, d: directives, e: epidermis, fo: fosse, lm: longitudinal muscle, m: mesoglea, mp: marginal projection, o: oocyst, od: oral disc, pd: pedal disc, pm: parietobasilar muscle, rm: retractor muscle, s: siphonoglyph, sp: sphincter, t: tentacle, vr: verrucae, z: zooxanthellae. Scale bars: <bold>A–C</bold>: 10 mm; <bold>D–I</bold>: 200 μm; <bold>J–Y</bold>: 25 μm.</p></caption><graphic xmlns:xlink="http://www.w3.org/1999/xlink" xlink:href="ZooKeys-341-077-g006.jpg" position="float" orientation="portrait" xlink:type="simple"/></fig></tp:treatment-sec><tp:treatment-sec sec-type="Natural history"><title>Natural history.</title><p><italic><tp:taxon-name>Isoaulactinia stelloides</tp:taxon-name></italic> inhabits shallow waters in the lagoon reef zone, at 1–2 m, near <italic><tp:taxon-name>Actinostella flosculifera</tp:taxon-name></italic>, <italic><tp:taxon-name>Stichodactyla helianthus</tp:taxon-name></italic>, and the zoanthid <italic><tp:taxon-name>Palythoa caribaeorum</tp:taxon-name></italic> (Duchassaing &amp; Michelotti, 1860). It lives with the column burrowed in the sand but the pedal disc attached to rocks and coral rubble. Although we only observed developing oocytes in the two specimens histologically examined, <italic><tp:taxon-name>Isoaulactinia stelloides</tp:taxon-name></italic> has been reported as a simultaneous hermaphroditic, internally brooding, often with developing polyps in the coelenteron (<xref ref-type="bibr" rid="B3">Belém et al. 1996</xref>, <xref ref-type="bibr" rid="B21">Daly and den Hartog 2004</xref>); the latter have also been observed in the present study (<xref ref-type="fig" rid="F6">Figure 6F</xref>).</p></tp:treatment-sec><tp:treatment-sec sec-type="Distribution"><title>Distribution.</title><p>Western Atlantic, from Bermuda to Barbados, and along the Caribbean Sea (<xref ref-type="bibr" rid="B3">Belém et al. 1996</xref>, <xref ref-type="bibr" rid="B21">Daly and den Hartog 2004</xref>). This is the first record for the coast of Mexico; found in the VRS (see <xref ref-type="table" rid="T1">Table 1</xref>).</p></tp:treatment-sec><tp:treatment-sec sec-type="Remarks"><title>Remarks.</title><p>Currently <italic><tp:taxon-name>Isoaulactinia</tp:taxon-name></italic> has two valid species (<xref ref-type="bibr" rid="B20">Daly 2004</xref>, <xref ref-type="bibr" rid="B34">Fautin 2013</xref>): <italic><tp:taxon-name>Isoaulactinia hespervolita</tp:taxon-name></italic> Daly, 2004, and <italic><tp:taxon-name>Isoaulactinia stelloides</tp:taxon-name></italic>. According to <xref ref-type="bibr" rid="B20">Daly (2004)</xref> <italic><tp:taxon-name>Isoaulactinia hespervolita</tp:taxon-name></italic> differs from <italic><tp:taxon-name>Isoaulactinia stelloides</tp:taxon-name></italic> in having an unmarked oral disc and tentacles, spinose holotrichs in the column and being gonochoric rather than hermaphroditic. In addition, <italic><tp:taxon-name>Isoaulactinia hespervolita</tp:taxon-name></italic> has a reddish-orange to greenish-brown column, oral disc and tentacles; approximately 80 tentacles arranged in up to five cycles, and macrobasic <italic>p</italic>-mastigophores only in the column and tentacles (<xref ref-type="bibr" rid="B20">Daly 2004</xref>). We found additional microbasic <italic>b</italic>-mastigophores in the actinopharynx of <italic><tp:taxon-name>Isoaulactinia stelloides</tp:taxon-name></italic> but they were not abundant (<xref ref-type="table" rid="T2">Table 2</xref>). This category of nematocyst has not been previously reported in the actinopharynx of either of the species (<xref ref-type="bibr" rid="B3">Belém et al. 1996</xref>, <xref ref-type="bibr" rid="B21">Daly and den Hartog 2004</xref>).</p><!--PageBreak--><!--PageBreak--></tp:treatment-sec><tp:treatment-sec><!--Section generated to contain objects referenced in tp:taxon-treatment.--><table-wrap id="T2" position="float" orientation="portrait"><label>Table 2.</label><caption><p>Size and distribution of preserved cnidae from specimens examined. “m<sub>l</sub>” and “m<sub>w</sub>” are the means (length and width respectively), “d<sub>l</sub>” and “d<sub>w</sub>” are the standard deviations (length and width respectively), all in µm. “#<sup>1</sup>” and “#<sup>2</sup>” is the number of capsules measured per each specimen examined, “p” is the proportion of animals examined with respective to the type of cnida present.</p></caption><table><tbody><tr><th rowspan="1" colspan="1"><bold>Species</bold></th><th rowspan="1" colspan="1"><bold>Tissue</bold></th><th rowspan="1" colspan="1"><bold>Cnida</bold></th><th rowspan="1" colspan="1"><bold>Capsule length (µm)</bold></th><th rowspan="1" colspan="1"><bold>m<sub>l</sub></bold></th><th rowspan="1" colspan="1"><bold>d<sub>l</sub></bold></th><th rowspan="1" colspan="1"><bold>Capsule width (µm)</bold></th><th rowspan="1" colspan="1"><bold>m<sub>w</sub></bold></th><th rowspan="1" colspan="1"><bold>d<sub>w</sub></bold></th><th rowspan="1" colspan="1"><bold>#<sup>1</sup></bold></th><th rowspan="1" colspan="1"><bold>#<sup>2</sup></bold></th><th rowspan="1" colspan="1"><bold>p</bold></th></tr><tr><td rowspan="12" colspan="1"><italic><tp:taxon-name>Anemonia sargassensis</tp:taxon-name></italic></td><td rowspan="1" colspan="1">Tentacle</td><td rowspan="1" colspan="1">Basitrich</td><td rowspan="1" colspan="1">8.7–20.2</td><td rowspan="1" colspan="1">16.1</td><td rowspan="1" colspan="1">2.2</td><td rowspan="1" colspan="1">1.6–3.3</td><td rowspan="1" colspan="1">2.1</td><td rowspan="1" colspan="1">0.2</td><td rowspan="1" colspan="1">24</td><td rowspan="1" colspan="1">21</td><td rowspan="1" colspan="1">2/2</td></tr><tr><td rowspan="1" colspan="1"/><td rowspan="1" colspan="1">Basitrich</td><td rowspan="1" colspan="1">21.0–36.8</td><td rowspan="1" colspan="1">30.8</td><td rowspan="1" colspan="1">3.6</td><td rowspan="1" colspan="1">2.4–3.6</td><td rowspan="1" colspan="1">3.0</td><td rowspan="1" colspan="1">0.2</td><td rowspan="1" colspan="1">23</td><td rowspan="1" colspan="1">21</td><td rowspan="1" colspan="1">2/2</td></tr><tr><td rowspan="1" colspan="1"/><td rowspan="1" colspan="1">Spirocyst</td><td rowspan="1" colspan="1">15.1–40.0</td><td rowspan="1" colspan="1">25.3</td><td rowspan="1" colspan="1">7.0</td><td rowspan="1" colspan="1">2.2–3.5</td><td rowspan="1" colspan="1">2.9</td><td rowspan="1" colspan="1">0.3</td><td rowspan="1" colspan="1">21</td><td rowspan="1" colspan="1">20</td><td rowspan="1" colspan="1">2/2</td></tr><tr><td rowspan="1" colspan="1">Actinopharynx</td><td rowspan="1" colspan="1">Basitrich</td><td rowspan="1" colspan="1">13.9–33.5</td><td rowspan="1" colspan="1">24.9</td><td rowspan="1" colspan="1">3.9</td><td rowspan="1" colspan="1">2.1–4.0</td><td rowspan="1" colspan="1">3.2</td><td rowspan="1" colspan="1">0.4</td><td rowspan="1" colspan="1">20</td><td rowspan="1" colspan="1">26</td><td rowspan="1" colspan="1">2/2</td></tr><tr><td rowspan="1" colspan="1"/><td rowspan="1" colspan="1">Microbasic <italic>p</italic>-mastigophore</td><td rowspan="1" colspan="1">16.8–24.9</td><td rowspan="1" colspan="1">19.7</td><td rowspan="1" colspan="1">2.2</td><td rowspan="1" colspan="1">3.3–5.6</td><td rowspan="1" colspan="1">4.5</td><td rowspan="1" colspan="1">0.6</td><td rowspan="1" colspan="1">6</td><td rowspan="1" colspan="1">9</td><td rowspan="1" colspan="1">2/2</td></tr><tr><td rowspan="1" colspan="1">Column</td><td rowspan="1" colspan="1">Basitrich</td><td rowspan="1" colspan="1">13.3–22.6</td><td rowspan="1" colspan="1">18.3</td><td rowspan="1" colspan="1">2.4</td><td rowspan="1" colspan="1">2.1–3.0</td><td rowspan="1" colspan="1">2.5</td><td rowspan="1" colspan="1">0.2</td><td rowspan="1" colspan="1">21</td><td rowspan="1" colspan="1">20</td><td rowspan="1" colspan="1">2/2</td></tr><tr><td rowspan="1" colspan="1">Acrorhagi</td><td rowspan="1" colspan="1">Basitrich</td><td rowspan="1" colspan="1">14.6–26.4</td><td rowspan="1" colspan="1">20.1</td><td rowspan="1" colspan="1">3.0</td><td rowspan="1" colspan="1">2.1–3.2</td><td rowspan="1" colspan="1">2.4</td><td rowspan="1" colspan="1">0.1</td><td rowspan="1" colspan="1">20</td><td rowspan="1" colspan="1">22</td><td rowspan="1" colspan="1">2/2</td></tr><tr><td rowspan="1" colspan="1"/><td rowspan="1" colspan="1">Basitrich</td><td rowspan="1" colspan="1">27.8–43.7</td><td rowspan="1" colspan="1">35.8</td><td rowspan="1" colspan="1">3.6</td><td rowspan="1" colspan="1">2.5–3.5</td><td rowspan="1" colspan="1">3.1</td><td rowspan="1" colspan="1">0.1</td><td rowspan="1" colspan="1">21</td><td rowspan="1" colspan="1">21</td><td rowspan="1" colspan="1">2/2</td></tr><tr><td rowspan="1" colspan="1"/><td rowspan="1" colspan="1">Holotrich</td><td rowspan="1" colspan="1">31.1–42.4</td><td rowspan="1" colspan="1">36.8</td><td rowspan="1" colspan="1">2.6</td><td rowspan="1" colspan="1">4.4–6.9</td><td rowspan="1" colspan="1">5.1</td><td rowspan="1" colspan="1">0.4</td><td rowspan="1" colspan="1">22</td><td rowspan="1" colspan="1">20</td><td rowspan="1" colspan="1">2/2</td></tr><tr><td rowspan="1" colspan="1">Filament</td><td rowspan="1" colspan="1">Basitrich</td><td rowspan="1" colspan="1">12.9–32.7</td><td rowspan="1" colspan="1">19.2</td><td rowspan="1" colspan="1">5.2</td><td rowspan="1" colspan="1">1.8–3.0</td><td rowspan="1" colspan="1">2.4</td><td rowspan="1" colspan="1">0.2</td><td rowspan="1" colspan="1">20</td><td rowspan="1" colspan="1">27</td><td rowspan="1" colspan="1">2/2</td></tr><tr><td rowspan="1" colspan="1"/><td rowspan="1" colspan="1">Microbasic <italic>b</italic>-mastigophore</td><td rowspan="1" colspan="1">24.6–33.9</td><td rowspan="1" colspan="1">28.6</td><td rowspan="1" colspan="1">2.5</td><td rowspan="1" colspan="1">3.7–6.0</td><td rowspan="1" colspan="1">4.7</td><td rowspan="1" colspan="1">0.6</td><td rowspan="1" colspan="1">22</td><td rowspan="1" colspan="1">21</td><td rowspan="1" colspan="1">2/2</td></tr><tr><td rowspan="1" colspan="1"/><td rowspan="1" colspan="1">Microbasic <italic>p</italic>-mastigophore</td><td rowspan="1" colspan="1">15.0–24.5</td><td rowspan="1" colspan="1">20.4</td><td rowspan="1" colspan="1">2.3</td><td rowspan="1" colspan="1">3.7–5.9</td><td rowspan="1" colspan="1">4.8</td><td rowspan="1" colspan="1">0.5</td><td rowspan="1" colspan="1">21</td><td rowspan="1" colspan="1">22</td><td rowspan="1" colspan="1">2/2</td></tr><tr><td rowspan="13" colspan="1"><italic><tp:taxon-name>Anthopleura pallida</tp:taxon-name></italic></td><td rowspan="1" colspan="1">Tentacle</td><td rowspan="1" colspan="1">Basitrich</td><td rowspan="1" colspan="1">12.6–20.6</td><td rowspan="1" colspan="1">16.8</td><td rowspan="1" colspan="1">2.0</td><td rowspan="1" colspan="1">1.7–2.6</td><td rowspan="1" colspan="1">2.1</td><td rowspan="1" colspan="1">0.2</td><td rowspan="1" colspan="1">23</td><td rowspan="1" colspan="1">21</td><td rowspan="1" colspan="1">2/2</td></tr><tr><td rowspan="1" colspan="1"/><td rowspan="1" colspan="1">Spirocyst</td><td rowspan="1" colspan="1">11.8–19.2</td><td rowspan="1" colspan="1">16.0</td><td rowspan="1" colspan="1">1.4</td><td rowspan="1" colspan="1">2.3–3.6</td><td rowspan="1" colspan="1">2.9</td><td rowspan="1" colspan="1">0.3</td><td rowspan="1" colspan="1">28</td><td rowspan="1" colspan="1">21</td><td rowspan="1" colspan="1">2/2</td></tr><tr><td rowspan="1" colspan="1">Actinopharynx</td><td rowspan="1" colspan="1">Basitrich</td><td rowspan="1" colspan="1">15.0–27.0</td><td rowspan="1" colspan="1">21.6</td><td rowspan="1" colspan="1">3.1</td><td rowspan="1" colspan="1">1.8–3.1</td><td rowspan="1" colspan="1">2.5</td><td rowspan="1" colspan="1">0.3</td><td rowspan="1" colspan="1">23</td><td rowspan="1" colspan="1">24</td><td rowspan="1" colspan="1">2/2</td></tr><tr><td rowspan="1" colspan="1"/><td rowspan="1" colspan="1">Basitrich</td><td rowspan="1" colspan="1">10.1–18.0</td><td rowspan="1" colspan="1">14.0</td><td rowspan="1" colspan="1">1.7</td><td rowspan="1" colspan="1">1.5–2.4</td><td rowspan="1" colspan="1">1.9</td><td rowspan="1" colspan="1">0.1</td><td rowspan="1" colspan="1">15</td><td rowspan="1" colspan="1">22</td><td rowspan="1" colspan="1">2/2</td></tr><tr><td rowspan="1" colspan="1"/><td rowspan="1" colspan="1">Spirocyst</td><td rowspan="1" colspan="1">11.2–19.5</td><td rowspan="1" colspan="1">16.2</td><td rowspan="1" colspan="1">1.9</td><td rowspan="1" colspan="1">2.3–3.7</td><td rowspan="1" colspan="1">2.8</td><td rowspan="1" colspan="1">0.3</td><td rowspan="1" colspan="1">12</td><td rowspan="1" colspan="1">21</td><td rowspan="1" colspan="1">2/2</td></tr><tr><td rowspan="1" colspan="1"/><td rowspan="1" colspan="1">Microbasic <italic>b</italic>-mastigophore</td><td rowspan="1" colspan="1">20.9–28.3</td><td rowspan="1" colspan="1">24.6</td><td rowspan="1" colspan="1">2.7</td><td rowspan="1" colspan="1">2.8–4.4</td><td rowspan="1" colspan="1">3.3</td><td rowspan="1" colspan="1">0.5</td><td rowspan="1" colspan="1">5</td><td rowspan="1" colspan="1">1</td><td rowspan="1" colspan="1">2/2</td></tr><tr><td rowspan="1" colspan="1"/><td rowspan="1" colspan="1">Microbasic <italic>p</italic>-mastigophore</td><td rowspan="1" colspan="1">13.4–23.5</td><td rowspan="1" colspan="1">19.4</td><td rowspan="1" colspan="1">3.9</td><td rowspan="1" colspan="1">3.8–5.0</td><td rowspan="1" colspan="1">4.3</td><td rowspan="1" colspan="1">0.5</td><td rowspan="1" colspan="1">1</td><td rowspan="1" colspan="1">4</td><td rowspan="1" colspan="1">2/2</td></tr><tr><td rowspan="1" colspan="1">Column</td><td rowspan="1" colspan="1">Basitrich</td><td rowspan="1" colspan="1">14.7–19.3</td><td rowspan="1" colspan="1">17.2</td><td rowspan="1" colspan="1">1.2</td><td rowspan="1" colspan="1">2.8–4.2</td><td rowspan="1" colspan="1">3.2</td><td rowspan="1" colspan="1">0.3</td><td rowspan="1" colspan="1">22</td><td rowspan="1" colspan="1">22</td><td rowspan="1" colspan="1">2/2</td></tr><tr><td rowspan="1" colspan="1"/><td rowspan="1" colspan="1">Basitrich</td><td rowspan="1" colspan="1">8.7–17.1</td><td rowspan="1" colspan="1">14.2</td><td rowspan="1" colspan="1">1.6</td><td rowspan="1" colspan="1">1.4–2.4</td><td rowspan="1" colspan="1">2.0</td><td rowspan="1" colspan="1">0.1</td><td rowspan="1" colspan="1">26</td><td rowspan="1" colspan="1">21</td><td rowspan="1" colspan="1">2/2</td></tr><tr><td rowspan="1" colspan="1"/><td rowspan="1" colspan="1">Spirocyst</td><td rowspan="1" colspan="1">10.3–14.7</td><td rowspan="1" colspan="1">12.6</td><td rowspan="1" colspan="1">1.5</td><td rowspan="1" colspan="1">2.3–2.6</td><td rowspan="1" colspan="1">2.5</td><td rowspan="1" colspan="1">0.1</td><td rowspan="1" colspan="1">5</td><td rowspan="1" colspan="1">1</td><td rowspan="1" colspan="1">2/2</td></tr><tr><td rowspan="1" colspan="1">Acrorhagi</td><td rowspan="1" colspan="1">Basitrich</td><td rowspan="1" colspan="1">12.2–25.3</td><td rowspan="1" colspan="1">16.6</td><td rowspan="1" colspan="1">2.7</td><td rowspan="1" colspan="1">1.7–2.6</td><td rowspan="1" colspan="1">2.1</td><td rowspan="1" colspan="1">0.2</td><td rowspan="1" colspan="1">25</td><td rowspan="1" colspan="1">23</td><td rowspan="1" colspan="1">2/2</td></tr><tr><td rowspan="1" colspan="1"/><td rowspan="1" colspan="1">Basitrich</td><td rowspan="1" colspan="1">7.6–14.9</td><td rowspan="1" colspan="1">11.8</td><td rowspan="1" colspan="1">1.4</td><td rowspan="1" colspan="1">1.4–2.1</td><td rowspan="1" colspan="1">1.7</td><td rowspan="1" colspan="1">0.1</td><td rowspan="1" colspan="1">23</td><td rowspan="1" colspan="1">0</td><td rowspan="1" colspan="1">1/2</td></tr><tr><td rowspan="1" colspan="1"/><td rowspan="1" colspan="1">Spirocyst</td><td rowspan="1" colspan="1">11.3–23.9</td><td rowspan="1" colspan="1">17.8</td><td rowspan="1" colspan="1">2.6</td><td rowspan="1" colspan="1">1.9–3.5</td><td rowspan="1" colspan="1">2.6</td><td rowspan="1" colspan="1">0.4</td><td rowspan="1" colspan="1">22</td><td rowspan="1" colspan="1">20</td><td rowspan="1" colspan="1">2/2</td></tr><tr><td rowspan="9" colspan="1"/><td rowspan="1" colspan="1"/><td rowspan="1" colspan="1">Holotrich</td><td rowspan="1" colspan="1">17.9–39.3</td><td rowspan="1" colspan="1">31.8</td><td rowspan="1" colspan="1">3.8</td><td rowspan="1" colspan="1">2.4–4.7</td><td rowspan="1" colspan="1">3.6</td><td rowspan="1" colspan="1">0.5</td><td rowspan="1" colspan="1">29</td><td rowspan="1" colspan="1">25</td><td rowspan="1" colspan="1">2/2</td></tr><tr><td rowspan="1" colspan="1"/><td rowspan="1" colspan="1">Holotrich</td><td rowspan="1" colspan="1">21.1–36.5</td><td rowspan="1" colspan="1">27.9</td><td rowspan="1" colspan="1">4.2</td><td rowspan="1" colspan="1">2.3–3.3</td><td rowspan="1" colspan="1">2.8</td><td rowspan="1" colspan="1">0.2</td><td rowspan="1" colspan="1">24</td><td rowspan="1" colspan="1">0</td><td rowspan="1" colspan="1">1/2</td></tr><tr><td rowspan="1" colspan="1"/><td rowspan="1" colspan="1">Microbasic <italic>p</italic>-mastigophore</td><td rowspan="1" colspan="1">16.5–17.5</td><td rowspan="1" colspan="1">17.0</td><td rowspan="1" colspan="1">0.7</td><td rowspan="1" colspan="1">2.8–4.1</td><td rowspan="1" colspan="1">3.4</td><td rowspan="1" colspan="1">0.8</td><td rowspan="1" colspan="1">2</td><td rowspan="1" colspan="1">0</td><td rowspan="1" colspan="1">1/2</td></tr><tr><td rowspan="1" colspan="1">Filament</td><td rowspan="1" colspan="1">Basitrich</td><td rowspan="1" colspan="1">13.1–33.7</td><td rowspan="1" colspan="1">17.3</td><td rowspan="1" colspan="1">3.9</td><td rowspan="1" colspan="1">1.9–3.0</td><td rowspan="1" colspan="1">2.3</td><td rowspan="1" colspan="1">0.3</td><td rowspan="1" colspan="1">15</td><td rowspan="1" colspan="1">7</td><td rowspan="1" colspan="1">2/2</td></tr><tr><td rowspan="1" colspan="1"/><td rowspan="1" colspan="1">Basitrich</td><td rowspan="1" colspan="1">9.2–18.5</td><td rowspan="1" colspan="1">14.1</td><td rowspan="1" colspan="1">2.1</td><td rowspan="1" colspan="1">1.2–2.3</td><td rowspan="1" colspan="1">2.0</td><td rowspan="1" colspan="1">0.2</td><td rowspan="1" colspan="1">3</td><td rowspan="1" colspan="1">20</td><td rowspan="1" colspan="1">2/2</td></tr><tr><td rowspan="1" colspan="1"/><td rowspan="1" colspan="1">Spirocyst</td><td rowspan="1" colspan="1">10.9–19.2</td><td rowspan="1" colspan="1">15.5</td><td rowspan="1" colspan="1">2.1</td><td rowspan="1" colspan="1">1.9–3.5</td><td rowspan="1" colspan="1">2.6</td><td rowspan="1" colspan="1">0.3</td><td rowspan="1" colspan="1">20</td><td rowspan="1" colspan="1">4</td><td rowspan="1" colspan="1">2/2</td></tr><tr><td rowspan="1" colspan="1"/><td rowspan="1" colspan="1">Microbasic <italic>b</italic>-mastigophore</td><td rowspan="1" colspan="1">15.5–28.0</td><td rowspan="1" colspan="1">24.9</td><td rowspan="1" colspan="1">2.4</td><td rowspan="1" colspan="1">3.1–4.6</td><td rowspan="1" colspan="1">3.7</td><td rowspan="1" colspan="1">0.3</td><td rowspan="1" colspan="1">7</td><td rowspan="1" colspan="1">20</td><td rowspan="1" colspan="1">2/2</td></tr><tr><td rowspan="1" colspan="1"/><td rowspan="1" colspan="1">Holotrich</td><td rowspan="1" colspan="1">29.7–33.5</td><td rowspan="1" colspan="1">31.6</td><td rowspan="1" colspan="1">2.6</td><td rowspan="1" colspan="1">2.8–3.0</td><td rowspan="1" colspan="1">2.9</td><td rowspan="1" colspan="1">0.1</td><td rowspan="1" colspan="1">2</td><td rowspan="1" colspan="1">0</td><td rowspan="1" colspan="1">1/2</td></tr><tr><td rowspan="1" colspan="1"/><td rowspan="1" colspan="1">Microbasic <italic>p</italic>-mastigophore</td><td rowspan="1" colspan="1">17.2–23.4</td><td rowspan="1" colspan="1">20.5</td><td rowspan="1" colspan="1">2.2</td><td rowspan="1" colspan="1">4.2–4.8</td><td rowspan="1" colspan="1">4.5</td><td rowspan="1" colspan="1">0.2</td><td rowspan="1" colspan="1">1</td><td rowspan="1" colspan="1">4</td><td rowspan="1" colspan="1">2/2</td></tr><tr><td rowspan="11" colspan="1"><italic><tp:taxon-name>Bunodosoma cavernatum</tp:taxon-name></italic></td><td rowspan="1" colspan="1">Tentacle</td><td rowspan="1" colspan="1">Basitrich</td><td rowspan="1" colspan="1">10.7–29.5</td><td rowspan="1" colspan="1">21.0</td><td rowspan="1" colspan="1">4.7</td><td rowspan="1" colspan="1">1.6–3.4</td><td rowspan="1" colspan="1">2.1</td><td rowspan="1" colspan="1">0.4</td><td rowspan="1" colspan="1">21</td><td rowspan="1" colspan="1">22</td><td rowspan="1" colspan="1">2/2</td></tr><tr><td rowspan="1" colspan="1"/><td rowspan="1" colspan="1">Spirocyst</td><td rowspan="1" colspan="1">13.2–22.6</td><td rowspan="1" colspan="1">16.8</td><td rowspan="1" colspan="1">2.3</td><td rowspan="1" colspan="1">1.7–3.7</td><td rowspan="1" colspan="1">2.5</td><td rowspan="1" colspan="1">0.6</td><td rowspan="1" colspan="1">20</td><td rowspan="1" colspan="1">23</td><td rowspan="1" colspan="1">2/2</td></tr><tr><td rowspan="1" colspan="1">Actinopharynx</td><td rowspan="1" colspan="1">Basitrich</td><td rowspan="1" colspan="1">21.0–27.2</td><td rowspan="1" colspan="1">24.7</td><td rowspan="1" colspan="1">1.2</td><td rowspan="1" colspan="1">2.8–3.5</td><td rowspan="1" colspan="1">3.2</td><td rowspan="1" colspan="1">0.1</td><td rowspan="1" colspan="1">22</td><td rowspan="1" colspan="1">20</td><td rowspan="1" colspan="1">2/2</td></tr><tr><td rowspan="1" colspan="1"/><td rowspan="1" colspan="1">Microbasic <italic>p</italic>-mastigophore</td><td rowspan="1" colspan="1">16.3–21.1</td><td rowspan="1" colspan="1">18.5</td><td rowspan="1" colspan="1">1.5</td><td rowspan="1" colspan="1">3.7–6.0</td><td rowspan="1" colspan="1">4.9</td><td rowspan="1" colspan="1">0.5</td><td rowspan="1" colspan="1">4</td><td rowspan="1" colspan="1">22</td><td rowspan="1" colspan="1">2/2</td></tr><tr><td rowspan="1" colspan="1">Column</td><td rowspan="1" colspan="1">Basitrich</td><td rowspan="1" colspan="1">14.7–19.8</td><td rowspan="1" colspan="1">16.8</td><td rowspan="1" colspan="1">1.2</td><td rowspan="1" colspan="1">1.8–2.5</td><td rowspan="1" colspan="1">2.2</td><td rowspan="1" colspan="1">0.1</td><td rowspan="1" colspan="1">20</td><td rowspan="1" colspan="1">20</td><td rowspan="1" colspan="1">2/2</td></tr><tr><td rowspan="1" colspan="1"/><td rowspan="1" colspan="1">Basitrich</td><td rowspan="1" colspan="1">20.8–28.4</td><td rowspan="1" colspan="1">24.8</td><td rowspan="1" colspan="1">1.6</td><td rowspan="1" colspan="1">2.5–3.9</td><td rowspan="1" colspan="1">3.0</td><td rowspan="1" colspan="1">0.2</td><td rowspan="1" colspan="1">31</td><td rowspan="1" colspan="1">21</td><td rowspan="1" colspan="1">2/2</td></tr><tr><td rowspan="1" colspan="1">Acrorhagi</td><td rowspan="1" colspan="1">Basitrich</td><td rowspan="1" colspan="1">17.2–28.8</td><td rowspan="1" colspan="1">22.8</td><td rowspan="1" colspan="1">3.5</td><td rowspan="1" colspan="1">2.1–3.5</td><td rowspan="1" colspan="1">2.7</td><td rowspan="1" colspan="1">0.4</td><td rowspan="1" colspan="1">21</td><td rowspan="1" colspan="1">20</td><td rowspan="1" colspan="1">2/2</td></tr><tr><td rowspan="1" colspan="1"/><td rowspan="1" colspan="1">Holotrich</td><td rowspan="1" colspan="1">26.6–45.1</td><td rowspan="1" colspan="1">35.0</td><td rowspan="1" colspan="1">3.7</td><td rowspan="1" colspan="1">3.1–5.8</td><td rowspan="1" colspan="1">4.0</td><td rowspan="1" colspan="1">0.5</td><td rowspan="1" colspan="1">22</td><td rowspan="1" colspan="1">20</td><td rowspan="1" colspan="1">2/2</td></tr><tr><td rowspan="1" colspan="1">Filament</td><td rowspan="1" colspan="1">Basitrich</td><td rowspan="1" colspan="1">11.9–28.5</td><td rowspan="1" colspan="1">23.9</td><td rowspan="1" colspan="1">4.7</td><td rowspan="1" colspan="1">1.6–4.0</td><td rowspan="1" colspan="1">3.0</td><td rowspan="1" colspan="1">0.5</td><td rowspan="1" colspan="1">6</td><td rowspan="1" colspan="1">21</td><td rowspan="1" colspan="1">2/2</td></tr><tr><td rowspan="1" colspan="1"/><td rowspan="1" colspan="1">Microbasic <italic>b</italic>-mastigophore</td><td rowspan="1" colspan="1">20.5–37.4</td><td rowspan="1" colspan="1">28.0</td><td rowspan="1" colspan="1">4.3</td><td rowspan="1" colspan="1">4.2–8.9</td><td rowspan="1" colspan="1">6.2</td><td rowspan="1" colspan="1">1.7</td><td rowspan="1" colspan="1">30</td><td rowspan="1" colspan="1">22</td><td rowspan="1" colspan="1">2/2</td></tr><tr><td rowspan="1" colspan="1"/><td rowspan="1" colspan="1">Microbasic <italic>p</italic>-mastigophore</td><td rowspan="1" colspan="1">14.4–23.1</td><td rowspan="1" colspan="1">18.7</td><td rowspan="1" colspan="1">2.9</td><td rowspan="1" colspan="1">3.2–6.7</td><td rowspan="1" colspan="1">4.6</td><td rowspan="1" colspan="1">0.9</td><td rowspan="1" colspan="1">20</td><td rowspan="1" colspan="1">21</td><td rowspan="1" colspan="1">2/2</td></tr><tr><td rowspan="9" colspan="1"><italic><tp:taxon-name>Isoaulactinia stelloides</tp:taxon-name></italic></td><td rowspan="1" colspan="1">Tentacle</td><td rowspan="1" colspan="1">Basitrich</td><td rowspan="1" colspan="1">14.1–23.6</td><td rowspan="1" colspan="1">18.5</td><td rowspan="1" colspan="1">2.8</td><td rowspan="1" colspan="1">1.9–2.8</td><td rowspan="1" colspan="1">2.4</td><td rowspan="1" colspan="1">0.2</td><td rowspan="1" colspan="1">21</td><td rowspan="1" colspan="1">21</td><td rowspan="1" colspan="1">2/2</td></tr><tr><td rowspan="1" colspan="1"/><td rowspan="1" colspan="1">Macrobasic <italic>p</italic>-mastigophore</td><td rowspan="1" colspan="1">16.0–25.6</td><td rowspan="1" colspan="1">22.0</td><td rowspan="1" colspan="1">1.6</td><td rowspan="1" colspan="1">5.1–9.2</td><td rowspan="1" colspan="1">7.3</td><td rowspan="1" colspan="1">0.9</td><td rowspan="1" colspan="1">23</td><td rowspan="1" colspan="1">22</td><td rowspan="1" colspan="1">2/2</td></tr><tr><td rowspan="1" colspan="1"/><td rowspan="1" colspan="1">Spirocyst</td><td rowspan="1" colspan="1">12.2–22.2</td><td rowspan="1" colspan="1">17.4</td><td rowspan="1" colspan="1">2.6</td><td rowspan="1" colspan="1">1.9–3.0</td><td rowspan="1" colspan="1">2.4</td><td rowspan="1" colspan="1">0.2</td><td rowspan="1" colspan="1">21</td><td rowspan="1" colspan="1">21</td><td rowspan="1" colspan="1">2/2</td></tr><tr><td rowspan="1" colspan="1">Actinopharynx</td><td rowspan="1" colspan="1">Basitrich</td><td rowspan="1" colspan="1">11.7–18.5</td><td rowspan="1" colspan="1">13.7</td><td rowspan="1" colspan="1">1.7</td><td rowspan="1" colspan="1">1.6–2.7</td><td rowspan="1" colspan="1">2.1</td><td rowspan="1" colspan="1">0.2</td><td rowspan="1" colspan="1">21</td><td rowspan="1" colspan="1">21</td><td rowspan="1" colspan="1">2/2</td></tr><tr><td rowspan="1" colspan="1"/><td rowspan="1" colspan="1">Basitrich</td><td rowspan="1" colspan="1">16.6–34.1</td><td rowspan="1" colspan="1">26.4</td><td rowspan="1" colspan="1">2.9</td><td rowspan="1" colspan="1">2.3–3.2</td><td rowspan="1" colspan="1">2.9</td><td rowspan="1" colspan="1">0.2</td><td rowspan="1" colspan="1">29</td><td rowspan="1" colspan="1">22</td><td rowspan="1" colspan="1">2/2</td></tr><tr><td rowspan="1" colspan="1"/><td rowspan="1" colspan="1">Macrobasic <italic>p</italic>-mastigophore</td><td rowspan="1" colspan="1">21.1–26.9</td><td rowspan="1" colspan="1">24.4</td><td rowspan="1" colspan="1">1.4</td><td rowspan="1" colspan="1">6.3–8.3</td><td rowspan="1" colspan="1">7.6</td><td rowspan="1" colspan="1">0.5</td><td rowspan="1" colspan="1">4</td><td rowspan="1" colspan="1">20</td><td rowspan="1" colspan="1">2/2</td></tr><tr><td rowspan="1" colspan="1"/><td rowspan="1" colspan="1">Microbasic <italic>p</italic>-mastigophore</td><td rowspan="1" colspan="1">18.0–28.6</td><td rowspan="1" colspan="1">25.2</td><td rowspan="1" colspan="1">2.7</td><td rowspan="1" colspan="1">4.1–5.7</td><td rowspan="1" colspan="1">4.9</td><td rowspan="1" colspan="1">0.4</td><td rowspan="1" colspan="1">10</td><td rowspan="1" colspan="1">5</td><td rowspan="1" colspan="1">2/2</td></tr><tr><td rowspan="1" colspan="1"/><td rowspan="1" colspan="1">Microbasic <italic>b</italic>-mastigophore</td><td rowspan="1" colspan="1">15.2–33.2</td><td rowspan="1" colspan="1">26.9</td><td rowspan="1" colspan="1">5.7</td><td rowspan="1" colspan="1">2.8–4.0</td><td rowspan="1" colspan="1">3.4</td><td rowspan="1" colspan="1">0.3</td><td rowspan="1" colspan="1">1</td><td rowspan="1" colspan="1">6</td><td rowspan="1" colspan="1">2/2</td></tr><tr><td rowspan="1" colspan="1"/><td rowspan="1" colspan="1">Long, curved basitrich</td><td rowspan="1" colspan="1">18.9–32.8</td><td rowspan="1" colspan="1">24.9</td><td rowspan="1" colspan="1">4.8</td><td rowspan="1" colspan="1">1.6–2.2</td><td rowspan="1" colspan="1">1.9</td><td rowspan="1" colspan="1">0.2</td><td rowspan="1" colspan="1">6</td><td rowspan="1" colspan="1">6</td><td rowspan="1" colspan="1">2/2</td></tr><tr><td rowspan="11" colspan="1"/><td rowspan="1" colspan="1">Column</td><td rowspan="1" colspan="1">Basitrich</td><td rowspan="1" colspan="1">11.8–15.7</td><td rowspan="1" colspan="1">13.5</td><td rowspan="1" colspan="1">0.9</td><td rowspan="1" colspan="1">1.9–2.8</td><td rowspan="1" colspan="1">2.3</td><td rowspan="1" colspan="1">0.1</td><td rowspan="1" colspan="1">23</td><td rowspan="1" colspan="1">21</td><td rowspan="1" colspan="1">2/2</td></tr><tr><td rowspan="1" colspan="1"/><td rowspan="1" colspan="1">Macrobasic <italic>p</italic>-mastigophore</td><td rowspan="1" colspan="1">22.2–27.7</td><td rowspan="1" colspan="1">24.5</td><td rowspan="1" colspan="1">1.2</td><td rowspan="1" colspan="1">5.2–7.5</td><td rowspan="1" colspan="1">6.3</td><td rowspan="1" colspan="1">0.5</td><td rowspan="1" colspan="1">26</td><td rowspan="1" colspan="1">20</td><td rowspan="1" colspan="1">2/2</td></tr><tr><td rowspan="1" colspan="1"/><td rowspan="1" colspan="1">Long, curved basitrich</td><td rowspan="1" colspan="1">25.1–31.3</td><td rowspan="1" colspan="1">28.2</td><td rowspan="1" colspan="1">4.3</td><td rowspan="1" colspan="1">2.2–2.3</td><td rowspan="1" colspan="1">2.3</td><td rowspan="1" colspan="1">0.1</td><td rowspan="1" colspan="1">2</td><td rowspan="1" colspan="1">0</td><td rowspan="1" colspan="1">1/2</td></tr><tr><td rowspan="1" colspan="1">Marginal projection</td><td rowspan="1" colspan="1">Basitrich</td><td rowspan="1" colspan="1">11.1–13.8</td><td rowspan="1" colspan="1">12.3</td><td rowspan="1" colspan="1">0.7</td><td rowspan="1" colspan="1">1.8–2.8</td><td rowspan="1" colspan="1">2.3</td><td rowspan="1" colspan="1">0.2</td><td rowspan="1" colspan="1">26</td><td rowspan="1" colspan="1">20</td><td rowspan="1" colspan="1">2/2</td></tr><tr><td rowspan="1" colspan="1"/><td rowspan="1" colspan="1">Macrobasic <italic>p</italic>-mastigophore</td><td rowspan="1" colspan="1">20.1–25.9</td><td rowspan="1" colspan="1">22.7</td><td rowspan="1" colspan="1">1.4</td><td rowspan="1" colspan="1">5.2–8.5</td><td rowspan="1" colspan="1">6.5</td><td rowspan="1" colspan="1">0.8</td><td rowspan="1" colspan="1">32</td><td rowspan="1" colspan="1">20</td><td rowspan="1" colspan="1">2/2</td></tr><tr><td rowspan="1" colspan="1">Filament</td><td rowspan="1" colspan="1">Basitrich</td><td rowspan="1" colspan="1">10.8–15.5</td><td rowspan="1" colspan="1">13.4</td><td rowspan="1" colspan="1">1.1</td><td rowspan="1" colspan="1">1.6–2.2</td><td rowspan="1" colspan="1">1.9</td><td rowspan="1" colspan="1">0.1</td><td rowspan="1" colspan="1">24</td><td rowspan="1" colspan="1">20</td><td rowspan="1" colspan="1">2/2</td></tr><tr><td rowspan="1" colspan="1"/><td rowspan="1" colspan="1">Basitrich</td><td rowspan="1" colspan="1">17.6–31.8</td><td rowspan="1" colspan="1">22.2</td><td rowspan="1" colspan="1">3.4</td><td rowspan="1" colspan="1">1.7–3.1</td><td rowspan="1" colspan="1">2.3</td><td rowspan="1" colspan="1">0.3</td><td rowspan="1" colspan="1">20</td><td rowspan="1" colspan="1">21</td><td rowspan="1" colspan="1">2/2</td></tr><tr><td rowspan="1" colspan="1"/><td rowspan="1" colspan="1">Macrobasic <italic>p</italic>-mastigophore</td><td rowspan="1" colspan="1">23.3–29.3</td><td rowspan="1" colspan="1">26.0</td><td rowspan="1" colspan="1">1.4</td><td rowspan="1" colspan="1">5.9–8.1</td><td rowspan="1" colspan="1">7.1</td><td rowspan="1" colspan="1">0.4</td><td rowspan="1" colspan="1">20</td><td rowspan="1" colspan="1">20</td><td rowspan="1" colspan="1">2/2</td></tr><tr><td rowspan="1" colspan="1"/><td rowspan="1" colspan="1">Microbasic <italic>p</italic>-mastigophore</td><td rowspan="1" colspan="1">17.6–32.3</td><td rowspan="1" colspan="1">25.9</td><td rowspan="1" colspan="1">3.3</td><td rowspan="1" colspan="1">3.9–6.0</td><td rowspan="1" colspan="1">4.7</td><td rowspan="1" colspan="1">0.4</td><td rowspan="1" colspan="1">15</td><td rowspan="1" colspan="1">23</td><td rowspan="1" colspan="1">2/2</td></tr><tr><td rowspan="1" colspan="1"/><td rowspan="1" colspan="1">Microbasic <italic>b</italic>-mastigophore</td><td rowspan="1" colspan="1">29.3–39.7</td><td rowspan="1" colspan="1">34.1</td><td rowspan="1" colspan="1">2.4</td><td rowspan="1" colspan="1">3.2–4.9</td><td rowspan="1" colspan="1">3.9</td><td rowspan="1" colspan="1">0.4</td><td rowspan="1" colspan="1">20</td><td rowspan="1" colspan="1">22</td><td rowspan="1" colspan="1">2/2</td></tr><tr><td rowspan="1" colspan="1"/><td rowspan="1" colspan="1">Long, curved basitrich</td><td rowspan="1" colspan="1">17.0–29.7</td><td rowspan="1" colspan="1">24.1</td><td rowspan="1" colspan="1">5.5</td><td rowspan="1" colspan="1">1.5–2.2</td><td rowspan="1" colspan="1">1.9</td><td rowspan="1" colspan="1">0.3</td><td rowspan="1" colspan="1">4</td><td rowspan="1" colspan="1">0</td><td rowspan="1" colspan="1">1/2</td></tr><tr><td rowspan="13" colspan="1"><italic><tp:taxon-name>Lebrunia coralligens</tp:taxon-name></italic></td><td rowspan="1" colspan="1">Tentacle</td><td rowspan="1" colspan="1">Basitrich</td><td rowspan="1" colspan="1">12.3–33.5</td><td rowspan="1" colspan="1">26.2</td><td rowspan="1" colspan="1">4.8</td><td rowspan="1" colspan="1">1.7–2.6</td><td rowspan="1" colspan="1">2.2</td><td rowspan="1" colspan="1">0.2</td><td rowspan="1" colspan="1">20</td><td rowspan="1" colspan="1">24</td><td rowspan="1" colspan="1">2/2</td></tr><tr><td rowspan="1" colspan="1"/><td rowspan="1" colspan="1">Spirocyst</td><td rowspan="1" colspan="1">17.1–29.9</td><td rowspan="1" colspan="1">23.8</td><td rowspan="1" colspan="1">3.5</td><td rowspan="1" colspan="1">2.8–5.5</td><td rowspan="1" colspan="1">4.1</td><td rowspan="1" colspan="1">0.6</td><td rowspan="1" colspan="1">2</td><td rowspan="1" colspan="1">21</td><td rowspan="1" colspan="1">2/2</td></tr><tr><td rowspan="1" colspan="1"/><td rowspan="1" colspan="1">Microbasic <italic>p</italic>-amastigophore</td><td rowspan="1" colspan="1">11.8–14.6</td><td rowspan="1" colspan="1">13.2</td><td rowspan="1" colspan="1">1.1</td><td rowspan="1" colspan="1">2.5–3.1</td><td rowspan="1" colspan="1">2.7</td><td rowspan="1" colspan="1">0.2</td><td rowspan="1" colspan="1">4</td><td rowspan="1" colspan="1">0</td><td rowspan="1" colspan="1">1/2</td></tr><tr><td rowspan="1" colspan="1"/><td rowspan="1" colspan="1">Microbasic <italic>p</italic>-amastigophore</td><td rowspan="1" colspan="1">29.0–68.7</td><td rowspan="1" colspan="1">48.6</td><td rowspan="1" colspan="1">9.0</td><td rowspan="1" colspan="1">4.4–7.1</td><td rowspan="1" colspan="1">5.6</td><td rowspan="1" colspan="1">0.6</td><td rowspan="1" colspan="1">20</td><td rowspan="1" colspan="1">21</td><td rowspan="1" colspan="1">2/2</td></tr><tr><td rowspan="1" colspan="1">Pseudotentacle</td><td rowspan="1" colspan="1">Basitrich</td><td rowspan="1" colspan="1">8.9–26.8</td><td rowspan="1" colspan="1">15.4</td><td rowspan="1" colspan="1">4.3</td><td rowspan="1" colspan="1">1.7–2.8</td><td rowspan="1" colspan="1">2.2</td><td rowspan="1" colspan="1">0.2</td><td rowspan="1" colspan="1">22</td><td rowspan="1" colspan="1">23</td><td rowspan="1" colspan="1">2/2</td></tr><tr><td rowspan="1" colspan="1"/><td rowspan="1" colspan="1">Microbasic <italic>p</italic>-amastigophore</td><td rowspan="1" colspan="1">37.2–67.8</td><td rowspan="1" colspan="1">51.5</td><td rowspan="1" colspan="1">5.7</td><td rowspan="1" colspan="1">10.8–15.7</td><td rowspan="1" colspan="1">13.0</td><td rowspan="1" colspan="1">1.8</td><td rowspan="1" colspan="1">25</td><td rowspan="1" colspan="1">21</td><td rowspan="1" colspan="1">2/2</td></tr><tr><td rowspan="1" colspan="1"/><td rowspan="1" colspan="1">Microbasic <italic>p</italic>-amastigophore</td><td rowspan="1" colspan="1">11.7–25.9</td><td rowspan="1" colspan="1">17.2</td><td rowspan="1" colspan="1">2.8</td><td rowspan="1" colspan="1">2.3–4.6</td><td rowspan="1" colspan="1">3.3</td><td rowspan="1" colspan="1">0.4</td><td rowspan="1" colspan="1">20</td><td rowspan="1" colspan="1">20</td><td rowspan="1" colspan="1">2/2</td></tr><tr><td rowspan="1" colspan="1">Actinopharynx</td><td rowspan="1" colspan="1">Microbasic <italic>p</italic>-amastigophore</td><td rowspan="1" colspan="1">10.7–21.6</td><td rowspan="1" colspan="1">13.7</td><td rowspan="1" colspan="1">2.0</td><td rowspan="1" colspan="1">2.3–3.7</td><td rowspan="1" colspan="1">2.7</td><td rowspan="1" colspan="1">0.3</td><td rowspan="1" colspan="1">20</td><td rowspan="1" colspan="1">23</td><td rowspan="1" colspan="1">2/2</td></tr><tr><td rowspan="1" colspan="1"/><td rowspan="1" colspan="1">Microbasic <italic>p</italic>-amastigophore</td><td rowspan="1" colspan="1">18.8–45.1</td><td rowspan="1" colspan="1">34.6</td><td rowspan="1" colspan="1">7.9</td><td rowspan="1" colspan="1">3.4–6.3</td><td rowspan="1" colspan="1">5.1</td><td rowspan="1" colspan="1">0.6</td><td rowspan="1" colspan="1">21</td><td rowspan="1" colspan="1">20</td><td rowspan="1" colspan="1">2/2</td></tr><tr><td rowspan="1" colspan="1">Column</td><td rowspan="1" colspan="1">Basitrich</td><td rowspan="1" colspan="1">9.0–14.0</td><td rowspan="1" colspan="1">10.9</td><td rowspan="1" colspan="1">1.0</td><td rowspan="1" colspan="1">1.6–2.6</td><td rowspan="1" colspan="1">2.1</td><td rowspan="1" colspan="1">0.2</td><td rowspan="1" colspan="1">24</td><td rowspan="1" colspan="1">20</td><td rowspan="1" colspan="1">2/2</td></tr><tr><td rowspan="1" colspan="1"/><td rowspan="1" colspan="1">Microbasic <italic>p</italic>-amastigophore</td><td rowspan="1" colspan="1">12.1–23.5</td><td rowspan="1" colspan="1">14.8</td><td rowspan="1" colspan="1">1.8</td><td rowspan="1" colspan="1">2.7–4.0</td><td rowspan="1" colspan="1">3.3</td><td rowspan="1" colspan="1">0.3</td><td rowspan="1" colspan="1">23</td><td rowspan="1" colspan="1">21</td><td rowspan="1" colspan="1">2/2</td></tr><tr><td rowspan="1" colspan="1">Filament</td><td rowspan="1" colspan="1">Microbasic <italic>p</italic>-amastigophore</td><td rowspan="1" colspan="1">11.2–17.3</td><td rowspan="1" colspan="1">13.6</td><td rowspan="1" colspan="1">1.2</td><td rowspan="1" colspan="1">2.2–3.3</td><td rowspan="1" colspan="1">2.7</td><td rowspan="1" colspan="1">0.3</td><td rowspan="1" colspan="1">20</td><td rowspan="1" colspan="1">20</td><td rowspan="1" colspan="1">2/2</td></tr><tr><td rowspan="1" colspan="1"/><td rowspan="1" colspan="1">Microbasic <italic>p</italic>-amastigophore</td><td rowspan="1" colspan="1">29.1–46.5</td><td rowspan="1" colspan="1">37.1</td><td rowspan="1" colspan="1">4.0</td><td rowspan="1" colspan="1">4.4–6.2</td><td rowspan="1" colspan="1">5.4</td><td rowspan="1" colspan="1">0.4</td><td rowspan="1" colspan="1">20</td><td rowspan="1" colspan="1">10</td><td rowspan="1" colspan="1">2/2</td></tr><tr><td rowspan="4" colspan="1"><italic><tp:taxon-name>Actinoporus elegans</tp:taxon-name></italic></td><td rowspan="1" colspan="1">Tentacle</td><td rowspan="1" colspan="1">Basitrich</td><td rowspan="1" colspan="1">15.8–20.8</td><td rowspan="1" colspan="1">17.4</td><td rowspan="1" colspan="1">2.2</td><td rowspan="1" colspan="1">2.4–3.0</td><td rowspan="1" colspan="1">2.7</td><td rowspan="1" colspan="1">0.2</td><td rowspan="1" colspan="1">4</td><td rowspan="1" colspan="1">0</td><td rowspan="1" colspan="1">1/1</td></tr><tr><td rowspan="1" colspan="1"/><td rowspan="1" colspan="1">Spirocyst</td><td rowspan="1" colspan="1">26.6–37.6</td><td rowspan="1" colspan="1">32.8</td><td rowspan="1" colspan="1">3.2</td><td rowspan="1" colspan="1">2.2–2.9</td><td rowspan="1" colspan="1">2.6</td><td rowspan="1" colspan="1">0.1</td><td rowspan="1" colspan="1">23</td><td rowspan="1" colspan="1">0</td><td rowspan="1" colspan="1">1/1</td></tr><tr><td rowspan="1" colspan="1">Actinopharynx</td><td rowspan="1" colspan="1">Basitrich</td><td rowspan="1" colspan="1">25.6–32.5</td><td rowspan="1" colspan="1">27.9</td><td rowspan="1" colspan="1">1.7</td><td rowspan="1" colspan="1">3.5–4.8</td><td rowspan="1" colspan="1">4.2</td><td rowspan="1" colspan="1">0.3</td><td rowspan="1" colspan="1">21</td><td rowspan="1" colspan="1">0</td><td rowspan="1" colspan="1">1/1</td></tr><tr><td rowspan="1" colspan="1"/><td rowspan="1" colspan="1">Microbasic <italic>p</italic>-mastigophore</td><td rowspan="1" colspan="1">29.8–34.9</td><td rowspan="1" colspan="1">31.9</td><td rowspan="1" colspan="1">1.4</td><td rowspan="1" colspan="1">6.6–9.0</td><td rowspan="1" colspan="1">7.8</td><td rowspan="1" colspan="1">0.5</td><td rowspan="1" colspan="1">22</td><td rowspan="1" colspan="1">0</td><td rowspan="1" colspan="1">1/1</td></tr><tr><td rowspan="3" colspan="1"/><td rowspan="1" colspan="1">Column</td><td rowspan="1" colspan="1">Basitrich</td><td rowspan="1" colspan="1">10.1–24.9</td><td rowspan="1" colspan="1">17.8</td><td rowspan="1" colspan="1">3.7</td><td rowspan="1" colspan="1">1.5–2.6</td><td rowspan="1" colspan="1">2.1</td><td rowspan="1" colspan="1">0.2</td><td rowspan="1" colspan="1">22</td><td rowspan="1" colspan="1">0</td><td rowspan="1" colspan="1">1/1</td></tr><tr><td rowspan="1" colspan="1">Filament</td><td rowspan="1" colspan="1">Basitrich</td><td rowspan="1" colspan="1">16.1–24.5</td><td rowspan="1" colspan="1">21.3</td><td rowspan="1" colspan="1">2.2</td><td rowspan="1" colspan="1">2.1–3.1</td><td rowspan="1" colspan="1">2.6</td><td rowspan="1" colspan="1">0.2</td><td rowspan="1" colspan="1">20</td><td rowspan="1" colspan="1">0</td><td rowspan="1" colspan="1">1/1</td></tr><tr><td rowspan="1" colspan="1"/><td rowspan="1" colspan="1">Microbasic <italic>p</italic>-mastigophore</td><td rowspan="1" colspan="1">25.7–30.2</td><td rowspan="1" colspan="1">27.8</td><td rowspan="1" colspan="1">1.1</td><td rowspan="1" colspan="1">5.3–6.9</td><td rowspan="1" colspan="1">6.0</td><td rowspan="1" colspan="1">0.4</td><td rowspan="1" colspan="1">20</td><td rowspan="1" colspan="1">0</td><td rowspan="1" colspan="1">1/1</td></tr><tr><td rowspan="9" colspan="1"><italic><tp:taxon-name>Calliactis tricolor</tp:taxon-name></italic></td><td rowspan="1" colspan="1">Tentacle</td><td rowspan="1" colspan="1">Basitrich</td><td rowspan="1" colspan="1">12.9–16.3</td><td rowspan="1" colspan="1">15.0</td><td rowspan="1" colspan="1">0.8</td><td rowspan="1" colspan="1">1.4–2.5</td><td rowspan="1" colspan="1">1.7</td><td rowspan="1" colspan="1">0.2</td><td rowspan="1" colspan="1">21</td><td rowspan="1" colspan="1">6</td><td rowspan="1" colspan="1">2/2</td></tr><tr><td rowspan="1" colspan="1"/><td rowspan="1" colspan="1">Spirocyst</td><td rowspan="1" colspan="1">16.9–29.1</td><td rowspan="1" colspan="1">22.9</td><td rowspan="1" colspan="1">3.1</td><td rowspan="1" colspan="1">3.0–4.9</td><td rowspan="1" colspan="1">3.9</td><td rowspan="1" colspan="1">0.6</td><td rowspan="1" colspan="1">0</td><td rowspan="1" colspan="1">21</td><td rowspan="1" colspan="1">1/2</td></tr><tr><td rowspan="1" colspan="1">Actinopharynx</td><td rowspan="1" colspan="1">Basitrich</td><td rowspan="1" colspan="1">13.3–25.5</td><td rowspan="1" colspan="1">19.3</td><td rowspan="1" colspan="1">4.4</td><td rowspan="1" colspan="1">1.4–3.3</td><td rowspan="1" colspan="1">2.3</td><td rowspan="1" colspan="1">0.4</td><td rowspan="1" colspan="1">24</td><td rowspan="1" colspan="1">21</td><td rowspan="1" colspan="1">2/2</td></tr><tr><td rowspan="1" colspan="1"/><td rowspan="1" colspan="1">Microbasic <italic>p</italic>-mastigophore</td><td rowspan="1" colspan="1">13.4–18.2</td><td rowspan="1" colspan="1">16.0</td><td rowspan="1" colspan="1">1.0</td><td rowspan="1" colspan="1">2.3–3.1</td><td rowspan="1" colspan="1">2.6</td><td rowspan="1" colspan="1">0.2</td><td rowspan="1" colspan="1">20</td><td rowspan="1" colspan="1">0</td><td rowspan="1" colspan="1">1/2</td></tr><tr><td rowspan="1" colspan="1">Column</td><td rowspan="1" colspan="1">Basitrich</td><td rowspan="1" colspan="1">8.0–16.5</td><td rowspan="1" colspan="1">11.4</td><td rowspan="1" colspan="1">2.4</td><td rowspan="1" colspan="1">1.3–2.4</td><td rowspan="1" colspan="1">1.8</td><td rowspan="1" colspan="1">0.3</td><td rowspan="1" colspan="1">20</td><td rowspan="1" colspan="1">20</td><td rowspan="1" colspan="1">2/2</td></tr><tr><td rowspan="1" colspan="1">Filament</td><td rowspan="1" colspan="1">Basitrich</td><td rowspan="1" colspan="1">13.7–26.2</td><td rowspan="1" colspan="1">19.5</td><td rowspan="1" colspan="1">4.1</td><td rowspan="1" colspan="1">1.9–3.0</td><td rowspan="1" colspan="1">2.3</td><td rowspan="1" colspan="1">0.2</td><td rowspan="1" colspan="1">20</td><td rowspan="1" colspan="1">21</td><td rowspan="1" colspan="1">2/2</td></tr><tr><td rowspan="1" colspan="1"/><td rowspan="1" colspan="1">Basitrich</td><td rowspan="1" colspan="1">9.2–12.7</td><td rowspan="1" colspan="1">10.7</td><td rowspan="1" colspan="1">0.8</td><td rowspan="1" colspan="1">1.4–1.8</td><td rowspan="1" colspan="1">1.7</td><td rowspan="1" colspan="1">0.1</td><td rowspan="1" colspan="1">0</td><td rowspan="1" colspan="1">22</td><td rowspan="1" colspan="1">1/2</td></tr><tr><td rowspan="1" colspan="1"/><td rowspan="1" colspan="1">Microbasic <italic>p</italic>-mastigophore</td><td rowspan="1" colspan="1">14.2–24.1</td><td rowspan="1" colspan="1">17.6</td><td rowspan="1" colspan="1">2.8</td><td rowspan="1" colspan="1">2.3–4.6</td><td rowspan="1" colspan="1">3.3</td><td rowspan="1" colspan="1">0.7</td><td rowspan="1" colspan="1">22</td><td rowspan="1" colspan="1">21</td><td rowspan="1" colspan="1">2/2</td></tr><tr><td rowspan="1" colspan="1">Acontia</td><td rowspan="1" colspan="1">Basitrich</td><td rowspan="1" colspan="1">13.6–25.3</td><td rowspan="1" colspan="1">19.5</td><td rowspan="1" colspan="1">3.9</td><td rowspan="1" colspan="1">2.0–3.4</td><td rowspan="1" colspan="1">2.7</td><td rowspan="1" colspan="1">0.4</td><td rowspan="1" colspan="1">20</td><td rowspan="1" colspan="1">21</td><td rowspan="1" colspan="1">2/2</td></tr></tbody></table></table-wrap><table-wrap id="T1" position="float" orientation="portrait"><label>Table 1.</label><caption><p>Distribution of sea anemones found on the coral reefs of SGM in the present study. The symbol “x” indicates localities of previous but not published records, “*” indicates new records for the locality found in the present study, and “†” indicates new records for Mexico.</p></caption><table><tbody><tr><th rowspan="1" colspan="1"/><th rowspan="1" colspan="15"><bold>Veracruz Reef System</bold></th><th rowspan="1" colspan="5"><bold>Campeche Bank Reefs</bold></th></tr><tr><th rowspan="1" colspan="1"><bold>Species</bold></th><th rowspan="1" colspan="1"><bold>Punta Gorda</bold></th><th rowspan="1" colspan="1"><bold>Galleguilla</bold></th><th rowspan="1" colspan="1"><bold>Gallega</bold></th><th rowspan="1" colspan="1"><bold>Blanquilla</bold></th><th rowspan="1" colspan="1"><bold>Anegada de Adentro</bold></th><th rowspan="1" colspan="1"><bold>Hornos</bold></th><th rowspan="1" colspan="1"><bold>Isla Verde</bold></th><th rowspan="1" colspan="1"><bold>Pájaros</bold></th><th rowspan="1" colspan="1"><bold>Isla Sacrificios</bold></th><th rowspan="1" colspan="1"><bold>Ingenieros</bold></th><th rowspan="1" colspan="1"><bold>Anegada de Afuera</bold></th><th rowspan="1" colspan="1"><bold>Santiaguillo</bold></th><th rowspan="1" colspan="1"><bold>Blanca</bold></th><th rowspan="1" colspan="1"><bold>Isla de Enmedio</bold></th><th rowspan="1" colspan="1"><bold>Cabezo</bold></th><th rowspan="1" colspan="1"><bold>Bajo de Diez</bold></th><th rowspan="1" colspan="1"><bold>Madagascar</bold></th><th rowspan="1" colspan="1"><bold>Serpientes</bold></th><th rowspan="1" colspan="1"><bold>Alacranes</bold></th><th rowspan="1" colspan="1"><bold>Cayo Arenas</bold></th></tr><tr><td rowspan="1" colspan="1"><italic><tp:taxon-name>Bunodeopsis antilliensis</tp:taxon-name></italic> Duerden, 1897</td><td rowspan="1" colspan="1"/><td rowspan="1" colspan="1"/><td rowspan="1" colspan="1"/><td rowspan="1" colspan="1"/><td rowspan="1" colspan="1"/><td rowspan="1" colspan="1"/><td rowspan="1" colspan="1"/><td rowspan="1" colspan="1"/><td rowspan="1" colspan="1"/><td rowspan="1" colspan="1"/><td rowspan="1" colspan="1"/><td rowspan="1" colspan="1"/><td rowspan="1" colspan="1"/><td rowspan="1" colspan="1"/><td rowspan="1" colspan="1"/><td rowspan="1" colspan="1"/><td rowspan="1" colspan="1"/><td rowspan="1" colspan="1"/><td rowspan="1" colspan="1">*</td><td rowspan="1" colspan="1">*</td></tr><tr><td rowspan="1" colspan="1"><italic><tp:taxon-name>Actinostella flosculifera</tp:taxon-name></italic> (Le Sueur, 1817)</td><td rowspan="1" colspan="1">*</td><td rowspan="1" colspan="1">x</td><td rowspan="1" colspan="1">*</td><td rowspan="1" colspan="1"/><td rowspan="1" colspan="1"/><td rowspan="1" colspan="1">*</td><td rowspan="1" colspan="1">x</td><td rowspan="1" colspan="1"/><td rowspan="1" colspan="1">*</td><td rowspan="1" colspan="1">*</td><td rowspan="1" colspan="1"/><td rowspan="1" colspan="1"/><td rowspan="1" colspan="1"/><td rowspan="1" colspan="1">*</td><td rowspan="1" colspan="1">*</td><td rowspan="1" colspan="1"/><td rowspan="1" colspan="1">*</td><td rowspan="1" colspan="1"/><td rowspan="1" colspan="1">*</td><td rowspan="1" colspan="1"/></tr><tr><td rowspan="1" colspan="1"><italic><tp:taxon-name>Anemonia sargassensis</tp:taxon-name></italic> Hargitt, 1908</td><td rowspan="1" colspan="1">*</td><td rowspan="1" colspan="1"/><td rowspan="1" colspan="1">*</td><td rowspan="1" colspan="1"/><td rowspan="1" colspan="1"/><td rowspan="1" colspan="1">*</td><td rowspan="1" colspan="1">x</td><td rowspan="1" colspan="1"/><td rowspan="1" colspan="1"/><td rowspan="1" colspan="1">*</td><td rowspan="1" colspan="1"/><td rowspan="1" colspan="1"/><td rowspan="1" colspan="1"/><td rowspan="1" colspan="1"/><td rowspan="1" colspan="1"/><td rowspan="1" colspan="1"/><td rowspan="1" colspan="1"/><td rowspan="1" colspan="1"/><td rowspan="1" colspan="1">*</td><td rowspan="1" colspan="1">*</td></tr><tr><td rowspan="1" colspan="1"><italic><tp:taxon-name>Anthopleura pallida</tp:taxon-name></italic> Duchassaing &amp; Michelotti, 1864 †</td><td rowspan="1" colspan="1"/><td rowspan="1" colspan="1"/><td rowspan="1" colspan="1"/><td rowspan="1" colspan="1"/><td rowspan="1" colspan="1"/><td rowspan="1" colspan="1"/><td rowspan="1" colspan="1"/><td rowspan="1" colspan="1"/><td rowspan="1" colspan="1"/><td rowspan="1" colspan="1"/><td rowspan="1" colspan="1"/><td rowspan="1" colspan="1"/><td rowspan="1" colspan="1"/><td rowspan="1" colspan="1"/><td rowspan="1" colspan="1"/><td rowspan="1" colspan="1"/><td rowspan="1" colspan="1"/><td rowspan="1" colspan="1"/><td rowspan="1" colspan="1">*</td><td rowspan="1" colspan="1"/></tr><tr><td rowspan="1" colspan="1"><italic><tp:taxon-name>Bunodosoma cavernatum</tp:taxon-name></italic> (Bosc, 1802) †</td><td rowspan="1" colspan="1">*</td><td rowspan="1" colspan="1">*</td><td rowspan="1" colspan="1">*</td><td rowspan="1" colspan="1"/><td rowspan="1" colspan="1"/><td rowspan="1" colspan="1">*</td><td rowspan="1" colspan="1">*</td><td rowspan="1" colspan="1"/><td rowspan="1" colspan="1"/><td rowspan="1" colspan="1">*</td><td rowspan="1" colspan="1"/><td rowspan="1" colspan="1"/><td rowspan="1" colspan="1"/><td rowspan="1" colspan="1">*</td><td rowspan="1" colspan="1"/><td rowspan="1" colspan="1"/><td rowspan="1" colspan="1"/><td rowspan="1" colspan="1"/><td rowspan="1" colspan="1"/><td rowspan="1" colspan="1"/></tr><tr><td rowspan="1" colspan="1"><italic><tp:taxon-name>Bunodosoma granuliferum</tp:taxon-name></italic> (Le Sueur, 1817)</td><td rowspan="1" colspan="1"/><td rowspan="1" colspan="1"/><td rowspan="1" colspan="1"/><td rowspan="1" colspan="1"/><td rowspan="1" colspan="1"/><td rowspan="1" colspan="1"/><td rowspan="1" colspan="1"/><td rowspan="1" colspan="1"/><td rowspan="1" colspan="1"/><td rowspan="1" colspan="1"/><td rowspan="1" colspan="1"/><td rowspan="1" colspan="1"/><td rowspan="1" colspan="1"/><td rowspan="1" colspan="1">*</td><td rowspan="1" colspan="1"/><td rowspan="1" colspan="1"/><td rowspan="1" colspan="1"/><td rowspan="1" colspan="1"/><td rowspan="1" colspan="1">*</td><td rowspan="1" colspan="1"/></tr><tr><td rowspan="1" colspan="1"><italic><tp:taxon-name>Condylactis gigantea</tp:taxon-name></italic> (Weinland, 1860)</td><td rowspan="1" colspan="1"/><td rowspan="1" colspan="1"/><td rowspan="1" colspan="1"/><td rowspan="1" colspan="1"/><td rowspan="1" colspan="1"/><td rowspan="1" colspan="1"/><td rowspan="1" colspan="1"/><td rowspan="1" colspan="1"/><td rowspan="1" colspan="1"/><td rowspan="1" colspan="1"/><td rowspan="1" colspan="1"/><td rowspan="1" colspan="1"/><td rowspan="1" colspan="1"/><td rowspan="1" colspan="1"/><td rowspan="1" colspan="1"/><td rowspan="1" colspan="1">*</td><td rowspan="1" colspan="1">*</td><td rowspan="1" colspan="1"/><td rowspan="1" colspan="1">x</td><td rowspan="1" colspan="1">*</td></tr><tr><td rowspan="1" colspan="1"><italic><tp:taxon-name>Isoaulactinia stelloides</tp:taxon-name></italic> (McMurrich, 1889) †</td><td rowspan="1" colspan="1">*</td><td rowspan="1" colspan="1"/><td rowspan="1" colspan="1">*</td><td rowspan="1" colspan="1"/><td rowspan="1" colspan="1"/><td rowspan="1" colspan="1"/><td rowspan="1" colspan="1"/><td rowspan="1" colspan="1"/><td rowspan="1" colspan="1">*</td><td rowspan="1" colspan="1"/><td rowspan="1" colspan="1"/><td rowspan="1" colspan="1"/><td rowspan="1" colspan="1"/><td rowspan="1" colspan="1"/><td rowspan="1" colspan="1">*</td><td rowspan="1" colspan="1"/><td rowspan="1" colspan="1"/><td rowspan="1" colspan="1"/><td rowspan="1" colspan="1"/><td rowspan="1" colspan="1"/></tr><tr><td rowspan="1" colspan="1"><italic><tp:taxon-name>Aiptasia pallida</tp:taxon-name></italic> (Agassiz in <xref ref-type="bibr" rid="B69">Verrill 1864</xref>)</td><td rowspan="1" colspan="1">*</td><td rowspan="1" colspan="1">x</td><td rowspan="1" colspan="1">*</td><td rowspan="1" colspan="1"/><td rowspan="1" colspan="1"/><td rowspan="1" colspan="1">*</td><td rowspan="1" colspan="1"/><td rowspan="1" colspan="1"/><td rowspan="1" colspan="1">*</td><td rowspan="1" colspan="1">*</td><td rowspan="1" colspan="1"/><td rowspan="1" colspan="1"/><td rowspan="1" colspan="1">*</td><td rowspan="1" colspan="1"/><td rowspan="1" colspan="1"/><td rowspan="1" colspan="1"/><td rowspan="1" colspan="1">*</td><td rowspan="1" colspan="1">*</td><td rowspan="1" colspan="1">*</td><td rowspan="1" colspan="1"/></tr><tr><td rowspan="1" colspan="1"><italic><tp:taxon-name>Bartholomea annulata</tp:taxon-name></italic> (Le Sueur, 1817)</td><td rowspan="1" colspan="1"/><td rowspan="1" colspan="1">*</td><td rowspan="1" colspan="1">*</td><td rowspan="1" colspan="1"/><td rowspan="1" colspan="1"/><td rowspan="1" colspan="1"/><td rowspan="1" colspan="1">*</td><td rowspan="1" colspan="1">*</td><td rowspan="1" colspan="1">*</td><td rowspan="1" colspan="1"/><td rowspan="1" colspan="1">*</td><td rowspan="1" colspan="1"/><td rowspan="1" colspan="1"/><td rowspan="1" colspan="1">*</td><td rowspan="1" colspan="1">*</td><td rowspan="1" colspan="1">*</td><td rowspan="1" colspan="1">*</td><td rowspan="1" colspan="1">*</td><td rowspan="1" colspan="1">*</td><td rowspan="1" colspan="1">*</td></tr><tr><td rowspan="1" colspan="1"><italic><tp:taxon-name>Ragactis lucida</tp:taxon-name></italic> (Duchassaing &amp; Michelotti, 1860)</td><td rowspan="1" colspan="1"/><td rowspan="1" colspan="1">*</td><td rowspan="1" colspan="1"/><td rowspan="1" colspan="1"/><td rowspan="1" colspan="1"/><td rowspan="1" colspan="1"/><td rowspan="1" colspan="1"/><td rowspan="1" colspan="1"/><td rowspan="1" colspan="1">*</td><td rowspan="1" colspan="1"/><td rowspan="1" colspan="1">*</td><td rowspan="1" colspan="1"/><td rowspan="1" colspan="1"/><td rowspan="1" colspan="1"/><td rowspan="1" colspan="1"/><td rowspan="1" colspan="1"/><td rowspan="1" colspan="1"/><td rowspan="1" colspan="1"/><td rowspan="1" colspan="1">*</td><td rowspan="1" colspan="1"/></tr><tr><td rowspan="1" colspan="1"><italic><tp:taxon-name>Lebrunia coralligens</tp:taxon-name></italic> (Wilson, 1890)</td><td rowspan="1" colspan="1"/><td rowspan="1" colspan="1">x</td><td rowspan="1" colspan="1"/><td rowspan="1" colspan="1">*</td><td rowspan="1" colspan="1">*</td><td rowspan="1" colspan="1"/><td rowspan="1" colspan="1">x</td><td rowspan="1" colspan="1">*</td><td rowspan="1" colspan="1">*</td><td rowspan="1" colspan="1">*</td><td rowspan="1" colspan="1"/><td rowspan="1" colspan="1">*</td><td rowspan="1" colspan="1">*</td><td rowspan="1" colspan="1">*</td><td rowspan="1" colspan="1">*</td><td rowspan="1" colspan="1"/><td rowspan="1" colspan="1"/><td rowspan="1" colspan="1"/><td rowspan="1" colspan="1"/><td rowspan="1" colspan="1"/></tr><tr><td rowspan="1" colspan="1"><italic><tp:taxon-name>Lebrunia danae</tp:taxon-name></italic> (Duchassaing &amp; Michelotti, 1860)</td><td rowspan="1" colspan="1"/><td rowspan="1" colspan="1"/><td rowspan="1" colspan="1"/><td rowspan="1" colspan="1"/><td rowspan="1" colspan="1"/><td rowspan="1" colspan="1"/><td rowspan="1" colspan="1"/><td rowspan="1" colspan="1"/><td rowspan="1" colspan="1"/><td rowspan="1" colspan="1"/><td rowspan="1" colspan="1"/><td rowspan="1" colspan="1"/><td rowspan="1" colspan="1"/><td rowspan="1" colspan="1"/><td rowspan="1" colspan="1"/><td rowspan="1" colspan="1"/><td rowspan="1" colspan="1"/><td rowspan="1" colspan="1"/><td rowspan="1" colspan="1">*</td><td rowspan="1" colspan="1"/></tr><tr><td rowspan="1" colspan="1"><italic><tp:taxon-name>Actinoporus elegans</tp:taxon-name></italic> Duchassaing, 1850 †</td><td rowspan="1" colspan="1"/><td rowspan="1" colspan="1"/><td rowspan="1" colspan="1">*</td><td rowspan="1" colspan="1"/><td rowspan="1" colspan="1"/><td rowspan="1" colspan="1"/><td rowspan="1" colspan="1">*</td><td rowspan="1" colspan="1"/><td rowspan="1" colspan="1">*</td><td rowspan="1" colspan="1"/><td rowspan="1" colspan="1"/><td rowspan="1" colspan="1"/><td rowspan="1" colspan="1"/><td rowspan="1" colspan="1">*</td><td rowspan="1" colspan="1">*</td><td rowspan="1" colspan="1"/><td rowspan="1" colspan="1"/><td rowspan="1" colspan="1"/><td rowspan="1" colspan="1"/><td rowspan="1" colspan="1"/></tr><tr><td rowspan="1" colspan="1"><italic><tp:taxon-name>Calliactis tricolor</tp:taxon-name></italic> (Le Sueur, 1817) †</td><td rowspan="1" colspan="1"/><td rowspan="1" colspan="1"/><td rowspan="1" colspan="1"/><td rowspan="1" colspan="1"/><td rowspan="1" colspan="1"/><td rowspan="1" colspan="1"/><td rowspan="1" colspan="1"/><td rowspan="1" colspan="1"/><td rowspan="1" colspan="1"/><td rowspan="1" colspan="1"/><td rowspan="1" colspan="1"/><td rowspan="1" colspan="1"/><td rowspan="1" colspan="1"/><td rowspan="1" colspan="1"/><td rowspan="1" colspan="1"/><td rowspan="1" colspan="1"/><td rowspan="1" colspan="1">*</td><td rowspan="1" colspan="1"/><td rowspan="1" colspan="1">*</td><td rowspan="1" colspan="1"/></tr><tr><td rowspan="1" colspan="1"><italic><tp:taxon-name>Phymanthus crucifer</tp:taxon-name></italic> (Le Sueur, 1817)</td><td rowspan="1" colspan="1">*</td><td rowspan="1" colspan="1">x</td><td rowspan="1" colspan="1">*</td><td rowspan="1" colspan="1"/><td rowspan="1" colspan="1">*</td><td rowspan="1" colspan="1">*</td><td rowspan="1" colspan="1">x</td><td rowspan="1" colspan="1">*</td><td rowspan="1" colspan="1">*</td><td rowspan="1" colspan="1">*</td><td rowspan="1" colspan="1"/><td rowspan="1" colspan="1"/><td rowspan="1" colspan="1"/><td rowspan="1" colspan="1">*</td><td rowspan="1" colspan="1">*</td><td rowspan="1" colspan="1"/><td rowspan="1" colspan="1">*</td><td rowspan="1" colspan="1"/><td rowspan="1" colspan="1">*</td><td rowspan="1" colspan="1">*</td></tr><tr><td rowspan="1" colspan="1"><italic><tp:taxon-name>Stichodactyla helianthus</tp:taxon-name></italic> (Ellis, 1768)</td><td rowspan="1" colspan="1">*</td><td rowspan="1" colspan="1">x</td><td rowspan="1" colspan="1">*</td><td rowspan="1" colspan="1">*</td><td rowspan="1" colspan="1"/><td rowspan="1" colspan="1">*</td><td rowspan="1" colspan="1">x</td><td rowspan="1" colspan="1"/><td rowspan="1" colspan="1">*</td><td rowspan="1" colspan="1">*</td><td rowspan="1" colspan="1"/><td rowspan="1" colspan="1"/><td rowspan="1" colspan="1"/><td rowspan="1" colspan="1">*</td><td rowspan="1" colspan="1">*</td><td rowspan="1" colspan="1"/><td rowspan="1" colspan="1"/><td rowspan="1" colspan="1"/><td rowspan="1" colspan="1">x</td><td rowspan="1" colspan="1"/></tr></tbody></table></table-wrap></tp:treatment-sec><ref-list><ref id="B53"><mixed-citation xmlns:xlink="http://www.w3.org/1999/xlink" xlink:type="simple"><person-group><name name-style="western"><surname>McMurrich</surname><given-names>JP</given-names></name></person-group> (<year>1889</year>) <article-title>The Actiniaria of the Bahama Islands.</article-title><source>W.I. Journal of Morphology</source><volume>3</volume>: <fpage>1</fpage>–<lpage>80</lpage>. doi: <ext-link ext-link-type="uri" xlink:href="http://dx.doi.org/10.1002/jmor.1050030102" xlink:type="simple">10.1002/jmor.1050030102</ext-link></mixed-citation></ref><ref id="B28"><mixed-citation xmlns:xlink="http://www.w3.org/1999/xlink" xlink:type="simple"><person-group><name name-style="western"><surname>Duerden</surname><given-names>JE</given-names></name></person-group> (<year>1897</year>) <article-title>The actiniarian family Aliciidae.</article-title><source>Annals and Magazine of Natural History</source><volume>20</volume>: <fpage>1</fpage>-<lpage>15</lpage>. doi: <ext-link ext-link-type="uri" xlink:href="http://dx.doi.org/10.1080/00222939708680594" xlink:type="simple">10.1080/00222939708680594</ext-link></mixed-citation></ref><ref id="B71"><mixed-citation xmlns:xlink="http://www.w3.org/1999/xlink" xlink:type="simple"><person-group><name name-style="western"><surname>Verrill</surname><given-names>AE</given-names></name></person-group> (<year>1899</year>) <article-title>Descriptions of imperfectly known and new actinians, with critical notes on other species, II.</article-title><source>American Journal of Science and Arts</source><volume>7</volume>: <fpage>41</fpage>-<lpage>50</lpage>. doi: <ext-link ext-link-type="uri" xlink:href="http://dx.doi.org/10.2475/ajs.s4-7.37.41" xlink:type="simple">10.2475/ajs.s4-7.37.41</ext-link></mixed-citation></ref><ref id="B29"><mixed-citation xmlns:xlink="http://www.w3.org/1999/xlink" xlink:type="simple"><person-group><name name-style="western"><surname>Duerden</surname><given-names>JE</given-names></name></person-group> (<year>1898</year>) <article-title>The Actiniaria around Jamaica.</article-title><source>Journal of the Institute of Jamaica</source><volume>2</volume>: <fpage>449</fpage>-<lpage>465</lpage>.</mixed-citation></ref><ref id="B72"><mixed-citation xmlns:xlink="http://www.w3.org/1999/xlink" xlink:type="simple"><person-group><name name-style="western"><surname>Verrill</surname><given-names>AE</given-names></name></person-group> (<year>1900</year>) <article-title>Additions to the Anthozoa and Hydrozoa of the Bermudas. Anthozoa.</article-title><source>Transactions of the Connecticut Academy of Arts and Sciences</source><volume>10</volume>(<issue>2</issue>): <fpage>551</fpage>-<lpage>572</lpage>.</mixed-citation></ref><ref id="B6"><mixed-citation xmlns:xlink="http://www.w3.org/1999/xlink" xlink:type="simple"><person-group><name name-style="western"><surname>Cairns</surname><given-names>S</given-names></name><name name-style="western"><surname>den Hartog</surname><given-names>JC</given-names></name><name name-style="western"><surname>Arneson</surname><given-names>C</given-names></name></person-group> (<year>1986</year>) <article-title>Class Anthozoa (Corals, Anemones).</article-title> In: <person-group><name name-style="western"><surname>Sterrer</surname><given-names>W</given-names></name><name name-style="western"><surname>Schoepfer-Sterrer</surname><given-names>C</given-names></name></person-group> (<role>Eds</role>) <issue-title>Marine Fauna and Flora of Bermuda.</issue-title><source>John Wiley and Sons, New York</source>: <fpage>164</fpage>-<lpage>194</lpage>.</mixed-citation></ref><ref id="B3"><mixed-citation xmlns:xlink="http://www.w3.org/1999/xlink" xlink:type="simple"><person-group><name name-style="western"><surname>Belém</surname><given-names>MJ</given-names></name><name name-style="western"><surname>Herrera</surname><given-names>A</given-names></name><name name-style="western"><surname>Schlenz</surname><given-names>E</given-names></name></person-group> (<year>1996</year>) <article-title>On <italic>Isoaulactinia stelloides</italic> (McMurrich, 1889), n. gen., n. comb. (Cnidaria; Actiniaria; Actiniidae).</article-title><source>Biociências</source><volume>4</volume>(<issue>2</issue>): <fpage>77</fpage>-<lpage>88</lpage>.</mixed-citation></ref><ref id="B21"><mixed-citation xmlns:xlink="http://www.w3.org/1999/xlink" xlink:type="simple"><person-group><name name-style="western"><surname>Daly</surname><given-names>M</given-names></name><name name-style="western"><surname>den Hartog</surname><given-names>JC</given-names></name></person-group> (<year>2004</year>) <article-title>Taxonomy, circumscription, and usage in <italic>Anthopleura</italic> (Cnidaria: Anthozoa: Actiniaria) from the Gulf of Mexico and the Caribbean.</article-title><source>Bulletin of Marine Sciences</source><volume>74</volume>(<issue>2</issue>): <fpage>401</fpage>-<lpage>421</lpage>.</mixed-citation></ref><ref id="B69"><mixed-citation xmlns:xlink="http://www.w3.org/1999/xlink" xlink:type="simple"><person-group><name name-style="western"><surname>Verrill</surname><given-names>AE</given-names></name></person-group> (<year>1864</year>) <article-title>Revision of the Polypi of the eastern coast of United States.</article-title><source>Memoirs of the Boston Society of Natural History</source><volume>1</volume>: <fpage>1</fpage>-<lpage>45</lpage>.</mixed-citation></ref><ref id="B20"><mixed-citation xmlns:xlink="http://www.w3.org/1999/xlink" xlink:type="simple"><person-group><name name-style="western"><surname>Daly</surname><given-names>M</given-names></name></person-group> (<year>2004</year>) <article-title>Anatomy and taxonomy of three species of sea anemones (Cnidaria: Anthozoa: Actiniidae) from the Gulf of California, including <italic>Isoaulactinia hespervolita</italic> n.sp.</article-title><source>Pacific Science</source><volume>58</volume>(<issue>3</issue>): <fpage>377</fpage>-<lpage>390</lpage>. doi: <ext-link ext-link-type="uri" xlink:href="http://dx.doi.org/10.1353/psc.2004.0030" xlink:type="simple">10.1353/psc.2004.0030</ext-link></mixed-citation></ref><ref id="B34"><mixed-citation xmlns:xlink="http://www.w3.org/1999/xlink" xlink:type="simple"><person-group><name name-style="western"><surname>Fautin</surname><given-names>DG</given-names></name></person-group> (<year>2013</year>) <source>Hexacorallians of the World.</source><ext-link ext-link-type="uri" xlink:href="http://geoportal.kgs.ku.edu/hexacoral/anemone2/index.cfm" xlink:type="simple">http://geoportal.kgs.ku.edu/hexacoral/anemone2/index.cfm</ext-link><comment>[accessed 25 May 2013]</comment></mixed-citation></ref></ref-list></tp:taxon-treatment>
