# Supplementary material for: Sea anemones (Cnidaria, Anthozoa, Actiniaria) from coral reefs in the southern Gulf of Mexico
Source: Zookeys. 2013 Oct 8;(341):77–106. doi: 10.3897/zookeys.341.5816 (PMC3800810; doi:10.3897/zookeys.341.5816)
Supplement: XML Treatment for Actinoporus elegans [file zookeys.341.5816-treatment6.xml]

<!DOCTYPE tp:taxon-treatment
  PUBLIC "-//TaxonX//DTD Taxonomic Treatment Publishing DTD v0 20100105//EN" "tax-treatment-NSO.dtd">
<tp:taxon-treatment xmlns:tp="http://www.plazi.org/taxpub"><tp:treatment-meta><mixed-citation publication-type="journal"><person-group><name><surname>González-Muñoz</surname><given-names>Ricardo</given-names></name><name><surname>Simões</surname><given-names>Nuno</given-names></name><name><surname>Tello-Musi</surname><given-names>José Luis</given-names></name><name><surname>Rodríguez</surname><given-names>Estefanía</given-names></name></person-group><article-title>Sea anemones (Cnidaria, Anthozoa, Actiniaria) from coral reefs in the southern Gulf of Mexico</article-title><source>Zookeys</source><day>8</day><month>10</month><year>2013</year><volume>2013</volume><issue>341</issue><fpage>77</fpage><lpage>106</lpage><pub-id pub-id-type="doi">10.3897/zookeys.341.5816</pub-id></mixed-citation></tp:treatment-meta><tp:nomenclature><tp:taxon-name>
                                <tp:taxon-name-part taxon-name-part-type="genus">Actinoporus</tp:taxon-name-part>
                                <tp:taxon-name-part taxon-name-part-type="species">elegans</tp:taxon-name-part>
                                <object-id xmlns:xlink="http://www.w3.org/1999/xlink" xlink:type="simple">http://species-id.net/wiki/Actinoporus_elegans</object-id>
                            </tp:taxon-name><tp:taxon-authority>Duchassaing, 1850</tp:taxon-authority><xref ref-type="fig" rid="F8">Figure 8</xref><xref ref-type="table" rid="T2">, Table 2</xref><tp:nomenclature-citation-list><tp:nomenclature-citation><tp:taxon-name>Actinoporus elegans</tp:taxon-name><comment><xref ref-type="bibr" rid="B22">Duchassaing 1850</xref>: 10.</comment></tp:nomenclature-citation><tp:nomenclature-citation><tp:taxon-name>Actinoporus Elegans</tp:taxon-name><comment> [sic]: <xref ref-type="bibr" rid="B26">Duchassaing 1870</xref>: 21.</comment></tp:nomenclature-citation><tp:nomenclature-citation><tp:taxon-name>Aureliana elegans</tp:taxon-name><comment>: <xref ref-type="bibr" rid="B2">Andres 1883</xref>: 289.</comment></tp:nomenclature-citation></tp:nomenclature-citation-list></tp:nomenclature><tp:treatment-sec sec-type="Material examined"><title>Material examined.</title><p>La Gallega reef (<named-content xmlns:xlink="http://www.w3.org/1999/xlink" content-type="dwc:verbatimCoordinates" xlink:type="simple">19°13'20"N, 96°07'39"W</named-content>; one specimen).</p></tp:treatment-sec><tp:treatment-sec sec-type="Diagnosis"><title>Diagnosis.</title><p>Fully expanded oral disc and tentacles up to 52 mm in diameter. Central part of oral disc smooth, narrow, to 16 mm diameter, beige; mouth oval with a well-developed conchula (<xref ref-type="fig" rid="F8">Figure 8C</xref>). Tentacles small, vesicle-like, arranged in double radial rows covering almost entire oral disc, on endocoelic and exocoelic spaces, 24–26 tentacles per double row; reddish or pinkish rows of tentacles alternating with pale brown rows (<xref ref-type="fig" rid="F8">Figure 8A–D</xref>). Deep fosse (<xref ref-type="fig" rid="F8">Figure 8G</xref>). Column elongated, funnel-shaped, to 60 mm in height, wider distally than proximally; column diameter: distally 38 mm, mid-column 27 mm, proximally 13 mm (<xref ref-type="fig" rid="F8">Figure 8E</xref>). Column with longitudinal rows of vesicles (6–8 vesicles per row) distally (<xref ref-type="fig" rid="F8">Figure 8B, E</xref>). Pedal disc well-developed, narrow, 19 mm in diameter. Column and pedal disc white to pale-brown; mesenterial insertions visible distally (<xref ref-type="fig" rid="F8">Figure 8E</xref>). Mesenteries irregularly arranged in three cycles (28 pairs in specimen examined): first cycle perfect, others imperfect. Gametogenic tissue not observed in specimen examined. Two pairs of directives, only one pair attached to a single well-developed siphonoglyph. Retractor muscles strong, circumscribed, with main muscle lamella divided in two parts; parietobasilar muscles strong with thick mesogleal pennon (<xref ref-type="fig" rid="F8">Figure 8F</xref>). Basilar muscles well-developed (<xref ref-type="fig" rid="F8">Figure 8H</xref>). Marginal sphincter muscle endodermal, strong and circumscribed, pinnate (<xref ref-type="fig" rid="F8">Figure 8G</xref>). Longitudinal muscles of the tentacles ectodermal (<xref ref-type="fig" rid="F8">Figure 8I</xref>). Zooxanthellae absent. Cnidom: basitrichs, microbasic <italic>p</italic>-mastigophores, and spirocysts (<xref ref-type="fig" rid="F8">Figure 8J–P</xref>, <xref ref-type="table" rid="T2">Table 2</xref>).</p><fig id="F8" position="float" orientation="portrait"><label>Figure 8.</label><caption><p><italic><tp:taxon-name>Actinoporus elegans</tp:taxon-name></italic>. <bold>A</bold> Fully expanded specimen in natural habitat <bold>B</bold> Partially contracted specimen in natural habitat <bold>C</bold> Oral view <bold>D</bold> Detail of double rows of tentacles <bold>E</bold> Lateral view <bold>F</bold> Cross section through proximal column, showing retractor and parietobasilar muscles <bold>G</bold> Longitudinal section through column margin showing marginal sphincter muscle <bold>H</bold> Longitudinal section through base showing basilar muscles <bold>I</bold> Longitudinal section through tentacles <bold>J–P</bold> Cnidae.– actinopharynx: <bold>J</bold> basitrich <bold>K</bold> microbasic <italic>p</italic>-mastigophore; column: <bold>L</bold> basitrich; filament: <bold>M</bold> basitrich <bold>N</bold> microbasic <italic>p</italic>-mastigophore; tentacle: <bold>O</bold> basitrich <bold>P</bold> spirocyst. Abbreviations.– bm: basilar muscle, e: epidermis, f: filament, fo: fosse, g: gastrodermis, lm: longitudinal muscle, m: mesoglea, od: oral disc, pd: pedal disc, pm: parietobasilar muscle, rm: retractor muscle, sp: sphincter, t: tentacle, vs: vesicles. Scale bars: <bold>A–C, E</bold>: 10 mm; <bold>D</bold>: 2 mm; <bold>F–I</bold>: 200 μm; <bold>J–P</bold>: 25 μm.</p></caption><graphic xmlns:xlink="http://www.w3.org/1999/xlink" xlink:href="ZooKeys-341-077-g008.jpg" position="float" orientation="portrait" xlink:type="simple"/></fig></tp:treatment-sec><tp:treatment-sec sec-type="Natural history"><title>Natural history.</title><p><italic><tp:taxon-name>Actinoporus elegans</tp:taxon-name></italic> inhabits sandy bottoms, at 1–2 m; the column is burrowed in the sand but the pedal disc is strongly attached to rocks. When disturbed, it contracts the oral disc suddenly, completely burrowing the entire body.</p></tp:treatment-sec><tp:treatment-sec sec-type="Distribution"><title>Distribution.</title><p>Western Atlantic, from the northern coast of Brazil to Guadeloupe, Jamaica, and Curaçao (<xref ref-type="bibr" rid="B18">Corrêa 1973</xref>), and Cape Verde Islands (<xref ref-type="bibr" rid="B78">Wirtz 2009</xref>). This is the first record for the coast of Mexico; found in the VRS.</p><!--PageBreak--></tp:treatment-sec><tp:treatment-sec sec-type="Remarks"><title>Remarks.</title><p>Currently there are two valid species of <!--PageBreak--><italic><tp:taxon-name>Actinoporus</tp:taxon-name></italic>: <italic><tp:taxon-name>Actinoporus elegans</tp:taxon-name></italic> and <italic><tp:taxon-name>Actinoporus elongatus</tp:taxon-name></italic> Carlgren, 1900 (<xref ref-type="bibr" rid="B34">Fautin 2013</xref>). <italic><tp:taxon-name>Actinoporus elongatus</tp:taxon-name></italic> is reported for India, Mozambique and Australia (<xref ref-type="bibr" rid="B9">Carlgren 1900</xref>, <xref ref-type="bibr" rid="B55">Menon 1927</xref>, <xref ref-type="bibr" rid="B15">Clayton and Collins 1992</xref>), and it lacks the longitudinal rows of vesicles in the distal column of <italic><tp:taxon-name>Actinoporus elegans</tp:taxon-name></italic> (<xref ref-type="bibr" rid="B9">Carlgren 1900</xref>, <xref ref-type="bibr" rid="B18">Corrêa 1973</xref>). Additional color patterns observed for <italic><tp:taxon-name>Actinoporus elegans</tp:taxon-name></italic> in coral reefs off the coast of Venezuela include tentacles and oral disc almost completely white with dark-brown stripes, or completely bright orange (unpublished data).</p></tp:treatment-sec><tp:treatment-sec><!--Section generated to contain objects referenced in tp:taxon-treatment.--><table-wrap id="T2" position="float" orientation="portrait"><label>Table 2.</label><caption><p>Size and distribution of preserved cnidae from specimens examined. “m<sub>l</sub>” and “m<sub>w</sub>” are the means (length and width respectively), “d<sub>l</sub>” and “d<sub>w</sub>” are the standard deviations (length and width respectively), all in µm. “#<sup>1</sup>” and “#<sup>2</sup>” is the number of capsules measured per each specimen examined, “p” is the proportion of animals examined with respective to the type of cnida present.</p></caption><table><tbody><tr><th rowspan="1" colspan="1"><bold>Species</bold></th><th rowspan="1" colspan="1"><bold>Tissue</bold></th><th rowspan="1" colspan="1"><bold>Cnida</bold></th><th rowspan="1" colspan="1"><bold>Capsule length (µm)</bold></th><th rowspan="1" colspan="1"><bold>m<sub>l</sub></bold></th><th rowspan="1" colspan="1"><bold>d<sub>l</sub></bold></th><th rowspan="1" colspan="1"><bold>Capsule width (µm)</bold></th><th rowspan="1" colspan="1"><bold>m<sub>w</sub></bold></th><th rowspan="1" colspan="1"><bold>d<sub>w</sub></bold></th><th rowspan="1" colspan="1"><bold>#<sup>1</sup></bold></th><th rowspan="1" colspan="1"><bold>#<sup>2</sup></bold></th><th rowspan="1" colspan="1"><bold>p</bold></th></tr><tr><td rowspan="12" colspan="1"><italic><tp:taxon-name>Anemonia sargassensis</tp:taxon-name></italic></td><td rowspan="1" colspan="1">Tentacle</td><td rowspan="1" colspan="1">Basitrich</td><td rowspan="1" colspan="1">8.7–20.2</td><td rowspan="1" colspan="1">16.1</td><td rowspan="1" colspan="1">2.2</td><td rowspan="1" colspan="1">1.6–3.3</td><td rowspan="1" colspan="1">2.1</td><td rowspan="1" colspan="1">0.2</td><td rowspan="1" colspan="1">24</td><td rowspan="1" colspan="1">21</td><td rowspan="1" colspan="1">2/2</td></tr><tr><td rowspan="1" colspan="1"/><td rowspan="1" colspan="1">Basitrich</td><td rowspan="1" colspan="1">21.0–36.8</td><td rowspan="1" colspan="1">30.8</td><td rowspan="1" colspan="1">3.6</td><td rowspan="1" colspan="1">2.4–3.6</td><td rowspan="1" colspan="1">3.0</td><td rowspan="1" colspan="1">0.2</td><td rowspan="1" colspan="1">23</td><td rowspan="1" colspan="1">21</td><td rowspan="1" colspan="1">2/2</td></tr><tr><td rowspan="1" colspan="1"/><td rowspan="1" colspan="1">Spirocyst</td><td rowspan="1" colspan="1">15.1–40.0</td><td rowspan="1" colspan="1">25.3</td><td rowspan="1" colspan="1">7.0</td><td rowspan="1" colspan="1">2.2–3.5</td><td rowspan="1" colspan="1">2.9</td><td rowspan="1" colspan="1">0.3</td><td rowspan="1" colspan="1">21</td><td rowspan="1" colspan="1">20</td><td rowspan="1" colspan="1">2/2</td></tr><tr><td rowspan="1" colspan="1">Actinopharynx</td><td rowspan="1" colspan="1">Basitrich</td><td rowspan="1" colspan="1">13.9–33.5</td><td rowspan="1" colspan="1">24.9</td><td rowspan="1" colspan="1">3.9</td><td rowspan="1" colspan="1">2.1–4.0</td><td rowspan="1" colspan="1">3.2</td><td rowspan="1" colspan="1">0.4</td><td rowspan="1" colspan="1">20</td><td rowspan="1" colspan="1">26</td><td rowspan="1" colspan="1">2/2</td></tr><tr><td rowspan="1" colspan="1"/><td rowspan="1" colspan="1">Microbasic <italic>p</italic>-mastigophore</td><td rowspan="1" colspan="1">16.8–24.9</td><td rowspan="1" colspan="1">19.7</td><td rowspan="1" colspan="1">2.2</td><td rowspan="1" colspan="1">3.3–5.6</td><td rowspan="1" colspan="1">4.5</td><td rowspan="1" colspan="1">0.6</td><td rowspan="1" colspan="1">6</td><td rowspan="1" colspan="1">9</td><td rowspan="1" colspan="1">2/2</td></tr><tr><td rowspan="1" colspan="1">Column</td><td rowspan="1" colspan="1">Basitrich</td><td rowspan="1" colspan="1">13.3–22.6</td><td rowspan="1" colspan="1">18.3</td><td rowspan="1" colspan="1">2.4</td><td rowspan="1" colspan="1">2.1–3.0</td><td rowspan="1" colspan="1">2.5</td><td rowspan="1" colspan="1">0.2</td><td rowspan="1" colspan="1">21</td><td rowspan="1" colspan="1">20</td><td rowspan="1" colspan="1">2/2</td></tr><tr><td rowspan="1" colspan="1">Acrorhagi</td><td rowspan="1" colspan="1">Basitrich</td><td rowspan="1" colspan="1">14.6–26.4</td><td rowspan="1" colspan="1">20.1</td><td rowspan="1" colspan="1">3.0</td><td rowspan="1" colspan="1">2.1–3.2</td><td rowspan="1" colspan="1">2.4</td><td rowspan="1" colspan="1">0.1</td><td rowspan="1" colspan="1">20</td><td rowspan="1" colspan="1">22</td><td rowspan="1" colspan="1">2/2</td></tr><tr><td rowspan="1" colspan="1"/><td rowspan="1" colspan="1">Basitrich</td><td rowspan="1" colspan="1">27.8–43.7</td><td rowspan="1" colspan="1">35.8</td><td rowspan="1" colspan="1">3.6</td><td rowspan="1" colspan="1">2.5–3.5</td><td rowspan="1" colspan="1">3.1</td><td rowspan="1" colspan="1">0.1</td><td rowspan="1" colspan="1">21</td><td rowspan="1" colspan="1">21</td><td rowspan="1" colspan="1">2/2</td></tr><tr><td rowspan="1" colspan="1"/><td rowspan="1" colspan="1">Holotrich</td><td rowspan="1" colspan="1">31.1–42.4</td><td rowspan="1" colspan="1">36.8</td><td rowspan="1" colspan="1">2.6</td><td rowspan="1" colspan="1">4.4–6.9</td><td rowspan="1" colspan="1">5.1</td><td rowspan="1" colspan="1">0.4</td><td rowspan="1" colspan="1">22</td><td rowspan="1" colspan="1">20</td><td rowspan="1" colspan="1">2/2</td></tr><tr><td rowspan="1" colspan="1">Filament</td><td rowspan="1" colspan="1">Basitrich</td><td rowspan="1" colspan="1">12.9–32.7</td><td rowspan="1" colspan="1">19.2</td><td rowspan="1" colspan="1">5.2</td><td rowspan="1" colspan="1">1.8–3.0</td><td rowspan="1" colspan="1">2.4</td><td rowspan="1" colspan="1">0.2</td><td rowspan="1" colspan="1">20</td><td rowspan="1" colspan="1">27</td><td rowspan="1" colspan="1">2/2</td></tr><tr><td rowspan="1" colspan="1"/><td rowspan="1" colspan="1">Microbasic <italic>b</italic>-mastigophore</td><td rowspan="1" colspan="1">24.6–33.9</td><td rowspan="1" colspan="1">28.6</td><td rowspan="1" colspan="1">2.5</td><td rowspan="1" colspan="1">3.7–6.0</td><td rowspan="1" colspan="1">4.7</td><td rowspan="1" colspan="1">0.6</td><td rowspan="1" colspan="1">22</td><td rowspan="1" colspan="1">21</td><td rowspan="1" colspan="1">2/2</td></tr><tr><td rowspan="1" colspan="1"/><td rowspan="1" colspan="1">Microbasic <italic>p</italic>-mastigophore</td><td rowspan="1" colspan="1">15.0–24.5</td><td rowspan="1" colspan="1">20.4</td><td rowspan="1" colspan="1">2.3</td><td rowspan="1" colspan="1">3.7–5.9</td><td rowspan="1" colspan="1">4.8</td><td rowspan="1" colspan="1">0.5</td><td rowspan="1" colspan="1">21</td><td rowspan="1" colspan="1">22</td><td rowspan="1" colspan="1">2/2</td></tr><tr><td rowspan="13" colspan="1"><italic><tp:taxon-name>Anthopleura pallida</tp:taxon-name></italic></td><td rowspan="1" colspan="1">Tentacle</td><td rowspan="1" colspan="1">Basitrich</td><td rowspan="1" colspan="1">12.6–20.6</td><td rowspan="1" colspan="1">16.8</td><td rowspan="1" colspan="1">2.0</td><td rowspan="1" colspan="1">1.7–2.6</td><td rowspan="1" colspan="1">2.1</td><td rowspan="1" colspan="1">0.2</td><td rowspan="1" colspan="1">23</td><td rowspan="1" colspan="1">21</td><td rowspan="1" colspan="1">2/2</td></tr><tr><td rowspan="1" colspan="1"/><td rowspan="1" colspan="1">Spirocyst</td><td rowspan="1" colspan="1">11.8–19.2</td><td rowspan="1" colspan="1">16.0</td><td rowspan="1" colspan="1">1.4</td><td rowspan="1" colspan="1">2.3–3.6</td><td rowspan="1" colspan="1">2.9</td><td rowspan="1" colspan="1">0.3</td><td rowspan="1" colspan="1">28</td><td rowspan="1" colspan="1">21</td><td rowspan="1" colspan="1">2/2</td></tr><tr><td rowspan="1" colspan="1">Actinopharynx</td><td rowspan="1" colspan="1">Basitrich</td><td rowspan="1" colspan="1">15.0–27.0</td><td rowspan="1" colspan="1">21.6</td><td rowspan="1" colspan="1">3.1</td><td rowspan="1" colspan="1">1.8–3.1</td><td rowspan="1" colspan="1">2.5</td><td rowspan="1" colspan="1">0.3</td><td rowspan="1" colspan="1">23</td><td rowspan="1" colspan="1">24</td><td rowspan="1" colspan="1">2/2</td></tr><tr><td rowspan="1" colspan="1"/><td rowspan="1" colspan="1">Basitrich</td><td rowspan="1" colspan="1">10.1–18.0</td><td rowspan="1" colspan="1">14.0</td><td rowspan="1" colspan="1">1.7</td><td rowspan="1" colspan="1">1.5–2.4</td><td rowspan="1" colspan="1">1.9</td><td rowspan="1" colspan="1">0.1</td><td rowspan="1" colspan="1">15</td><td rowspan="1" colspan="1">22</td><td rowspan="1" colspan="1">2/2</td></tr><tr><td rowspan="1" colspan="1"/><td rowspan="1" colspan="1">Spirocyst</td><td rowspan="1" colspan="1">11.2–19.5</td><td rowspan="1" colspan="1">16.2</td><td rowspan="1" colspan="1">1.9</td><td rowspan="1" colspan="1">2.3–3.7</td><td rowspan="1" colspan="1">2.8</td><td rowspan="1" colspan="1">0.3</td><td rowspan="1" colspan="1">12</td><td rowspan="1" colspan="1">21</td><td rowspan="1" colspan="1">2/2</td></tr><tr><td rowspan="1" colspan="1"/><td rowspan="1" colspan="1">Microbasic <italic>b</italic>-mastigophore</td><td rowspan="1" colspan="1">20.9–28.3</td><td rowspan="1" colspan="1">24.6</td><td rowspan="1" colspan="1">2.7</td><td rowspan="1" colspan="1">2.8–4.4</td><td rowspan="1" colspan="1">3.3</td><td rowspan="1" colspan="1">0.5</td><td rowspan="1" colspan="1">5</td><td rowspan="1" colspan="1">1</td><td rowspan="1" colspan="1">2/2</td></tr><tr><td rowspan="1" colspan="1"/><td rowspan="1" colspan="1">Microbasic <italic>p</italic>-mastigophore</td><td rowspan="1" colspan="1">13.4–23.5</td><td rowspan="1" colspan="1">19.4</td><td rowspan="1" colspan="1">3.9</td><td rowspan="1" colspan="1">3.8–5.0</td><td rowspan="1" colspan="1">4.3</td><td rowspan="1" colspan="1">0.5</td><td rowspan="1" colspan="1">1</td><td rowspan="1" colspan="1">4</td><td rowspan="1" colspan="1">2/2</td></tr><tr><td rowspan="1" colspan="1">Column</td><td rowspan="1" colspan="1">Basitrich</td><td rowspan="1" colspan="1">14.7–19.3</td><td rowspan="1" colspan="1">17.2</td><td rowspan="1" colspan="1">1.2</td><td rowspan="1" colspan="1">2.8–4.2</td><td rowspan="1" colspan="1">3.2</td><td rowspan="1" colspan="1">0.3</td><td rowspan="1" colspan="1">22</td><td rowspan="1" colspan="1">22</td><td rowspan="1" colspan="1">2/2</td></tr><tr><td rowspan="1" colspan="1"/><td rowspan="1" colspan="1">Basitrich</td><td rowspan="1" colspan="1">8.7–17.1</td><td rowspan="1" colspan="1">14.2</td><td rowspan="1" colspan="1">1.6</td><td rowspan="1" colspan="1">1.4–2.4</td><td rowspan="1" colspan="1">2.0</td><td rowspan="1" colspan="1">0.1</td><td rowspan="1" colspan="1">26</td><td rowspan="1" colspan="1">21</td><td rowspan="1" colspan="1">2/2</td></tr><tr><td rowspan="1" colspan="1"/><td rowspan="1" colspan="1">Spirocyst</td><td rowspan="1" colspan="1">10.3–14.7</td><td rowspan="1" colspan="1">12.6</td><td rowspan="1" colspan="1">1.5</td><td rowspan="1" colspan="1">2.3–2.6</td><td rowspan="1" colspan="1">2.5</td><td rowspan="1" colspan="1">0.1</td><td rowspan="1" colspan="1">5</td><td rowspan="1" colspan="1">1</td><td rowspan="1" colspan="1">2/2</td></tr><tr><td rowspan="1" colspan="1">Acrorhagi</td><td rowspan="1" colspan="1">Basitrich</td><td rowspan="1" colspan="1">12.2–25.3</td><td rowspan="1" colspan="1">16.6</td><td rowspan="1" colspan="1">2.7</td><td rowspan="1" colspan="1">1.7–2.6</td><td rowspan="1" colspan="1">2.1</td><td rowspan="1" colspan="1">0.2</td><td rowspan="1" colspan="1">25</td><td rowspan="1" colspan="1">23</td><td rowspan="1" colspan="1">2/2</td></tr><tr><td rowspan="1" colspan="1"/><td rowspan="1" colspan="1">Basitrich</td><td rowspan="1" colspan="1">7.6–14.9</td><td rowspan="1" colspan="1">11.8</td><td rowspan="1" colspan="1">1.4</td><td rowspan="1" colspan="1">1.4–2.1</td><td rowspan="1" colspan="1">1.7</td><td rowspan="1" colspan="1">0.1</td><td rowspan="1" colspan="1">23</td><td rowspan="1" colspan="1">0</td><td rowspan="1" colspan="1">1/2</td></tr><tr><td rowspan="1" colspan="1"/><td rowspan="1" colspan="1">Spirocyst</td><td rowspan="1" colspan="1">11.3–23.9</td><td rowspan="1" colspan="1">17.8</td><td rowspan="1" colspan="1">2.6</td><td rowspan="1" colspan="1">1.9–3.5</td><td rowspan="1" colspan="1">2.6</td><td rowspan="1" colspan="1">0.4</td><td rowspan="1" colspan="1">22</td><td rowspan="1" colspan="1">20</td><td rowspan="1" colspan="1">2/2</td></tr><tr><td rowspan="9" colspan="1"/><td rowspan="1" colspan="1"/><td rowspan="1" colspan="1">Holotrich</td><td rowspan="1" colspan="1">17.9–39.3</td><td rowspan="1" colspan="1">31.8</td><td rowspan="1" colspan="1">3.8</td><td rowspan="1" colspan="1">2.4–4.7</td><td rowspan="1" colspan="1">3.6</td><td rowspan="1" colspan="1">0.5</td><td rowspan="1" colspan="1">29</td><td rowspan="1" colspan="1">25</td><td rowspan="1" colspan="1">2/2</td></tr><tr><td rowspan="1" colspan="1"/><td rowspan="1" colspan="1">Holotrich</td><td rowspan="1" colspan="1">21.1–36.5</td><td rowspan="1" colspan="1">27.9</td><td rowspan="1" colspan="1">4.2</td><td rowspan="1" colspan="1">2.3–3.3</td><td rowspan="1" colspan="1">2.8</td><td rowspan="1" colspan="1">0.2</td><td rowspan="1" colspan="1">24</td><td rowspan="1" colspan="1">0</td><td rowspan="1" colspan="1">1/2</td></tr><tr><td rowspan="1" colspan="1"/><td rowspan="1" colspan="1">Microbasic <italic>p</italic>-mastigophore</td><td rowspan="1" colspan="1">16.5–17.5</td><td rowspan="1" colspan="1">17.0</td><td rowspan="1" colspan="1">0.7</td><td rowspan="1" colspan="1">2.8–4.1</td><td rowspan="1" colspan="1">3.4</td><td rowspan="1" colspan="1">0.8</td><td rowspan="1" colspan="1">2</td><td rowspan="1" colspan="1">0</td><td rowspan="1" colspan="1">1/2</td></tr><tr><td rowspan="1" colspan="1">Filament</td><td rowspan="1" colspan="1">Basitrich</td><td rowspan="1" colspan="1">13.1–33.7</td><td rowspan="1" colspan="1">17.3</td><td rowspan="1" colspan="1">3.9</td><td rowspan="1" colspan="1">1.9–3.0</td><td rowspan="1" colspan="1">2.3</td><td rowspan="1" colspan="1">0.3</td><td rowspan="1" colspan="1">15</td><td rowspan="1" colspan="1">7</td><td rowspan="1" colspan="1">2/2</td></tr><tr><td rowspan="1" colspan="1"/><td rowspan="1" colspan="1">Basitrich</td><td rowspan="1" colspan="1">9.2–18.5</td><td rowspan="1" colspan="1">14.1</td><td rowspan="1" colspan="1">2.1</td><td rowspan="1" colspan="1">1.2–2.3</td><td rowspan="1" colspan="1">2.0</td><td rowspan="1" colspan="1">0.2</td><td rowspan="1" colspan="1">3</td><td rowspan="1" colspan="1">20</td><td rowspan="1" colspan="1">2/2</td></tr><tr><td rowspan="1" colspan="1"/><td rowspan="1" colspan="1">Spirocyst</td><td rowspan="1" colspan="1">10.9–19.2</td><td rowspan="1" colspan="1">15.5</td><td rowspan="1" colspan="1">2.1</td><td rowspan="1" colspan="1">1.9–3.5</td><td rowspan="1" colspan="1">2.6</td><td rowspan="1" colspan="1">0.3</td><td rowspan="1" colspan="1">20</td><td rowspan="1" colspan="1">4</td><td rowspan="1" colspan="1">2/2</td></tr><tr><td rowspan="1" colspan="1"/><td rowspan="1" colspan="1">Microbasic <italic>b</italic>-mastigophore</td><td rowspan="1" colspan="1">15.5–28.0</td><td rowspan="1" colspan="1">24.9</td><td rowspan="1" colspan="1">2.4</td><td rowspan="1" colspan="1">3.1–4.6</td><td rowspan="1" colspan="1">3.7</td><td rowspan="1" colspan="1">0.3</td><td rowspan="1" colspan="1">7</td><td rowspan="1" colspan="1">20</td><td rowspan="1" colspan="1">2/2</td></tr><tr><td rowspan="1" colspan="1"/><td rowspan="1" colspan="1">Holotrich</td><td rowspan="1" colspan="1">29.7–33.5</td><td rowspan="1" colspan="1">31.6</td><td rowspan="1" colspan="1">2.6</td><td rowspan="1" colspan="1">2.8–3.0</td><td rowspan="1" colspan="1">2.9</td><td rowspan="1" colspan="1">0.1</td><td rowspan="1" colspan="1">2</td><td rowspan="1" colspan="1">0</td><td rowspan="1" colspan="1">1/2</td></tr><tr><td rowspan="1" colspan="1"/><td rowspan="1" colspan="1">Microbasic <italic>p</italic>-mastigophore</td><td rowspan="1" colspan="1">17.2–23.4</td><td rowspan="1" colspan="1">20.5</td><td rowspan="1" colspan="1">2.2</td><td rowspan="1" colspan="1">4.2–4.8</td><td rowspan="1" colspan="1">4.5</td><td rowspan="1" colspan="1">0.2</td><td rowspan="1" colspan="1">1</td><td rowspan="1" colspan="1">4</td><td rowspan="1" colspan="1">2/2</td></tr><tr><td rowspan="11" colspan="1"><italic><tp:taxon-name>Bunodosoma cavernatum</tp:taxon-name></italic></td><td rowspan="1" colspan="1">Tentacle</td><td rowspan="1" colspan="1">Basitrich</td><td rowspan="1" colspan="1">10.7–29.5</td><td rowspan="1" colspan="1">21.0</td><td rowspan="1" colspan="1">4.7</td><td rowspan="1" colspan="1">1.6–3.4</td><td rowspan="1" colspan="1">2.1</td><td rowspan="1" colspan="1">0.4</td><td rowspan="1" colspan="1">21</td><td rowspan="1" colspan="1">22</td><td rowspan="1" colspan="1">2/2</td></tr><tr><td rowspan="1" colspan="1"/><td rowspan="1" colspan="1">Spirocyst</td><td rowspan="1" colspan="1">13.2–22.6</td><td rowspan="1" colspan="1">16.8</td><td rowspan="1" colspan="1">2.3</td><td rowspan="1" colspan="1">1.7–3.7</td><td rowspan="1" colspan="1">2.5</td><td rowspan="1" colspan="1">0.6</td><td rowspan="1" colspan="1">20</td><td rowspan="1" colspan="1">23</td><td rowspan="1" colspan="1">2/2</td></tr><tr><td rowspan="1" colspan="1">Actinopharynx</td><td rowspan="1" colspan="1">Basitrich</td><td rowspan="1" colspan="1">21.0–27.2</td><td rowspan="1" colspan="1">24.7</td><td rowspan="1" colspan="1">1.2</td><td rowspan="1" colspan="1">2.8–3.5</td><td rowspan="1" colspan="1">3.2</td><td rowspan="1" colspan="1">0.1</td><td rowspan="1" colspan="1">22</td><td rowspan="1" colspan="1">20</td><td rowspan="1" colspan="1">2/2</td></tr><tr><td rowspan="1" colspan="1"/><td rowspan="1" colspan="1">Microbasic <italic>p</italic>-mastigophore</td><td rowspan="1" colspan="1">16.3–21.1</td><td rowspan="1" colspan="1">18.5</td><td rowspan="1" colspan="1">1.5</td><td rowspan="1" colspan="1">3.7–6.0</td><td rowspan="1" colspan="1">4.9</td><td rowspan="1" colspan="1">0.5</td><td rowspan="1" colspan="1">4</td><td rowspan="1" colspan="1">22</td><td rowspan="1" colspan="1">2/2</td></tr><tr><td rowspan="1" colspan="1">Column</td><td rowspan="1" colspan="1">Basitrich</td><td rowspan="1" colspan="1">14.7–19.8</td><td rowspan="1" colspan="1">16.8</td><td rowspan="1" colspan="1">1.2</td><td rowspan="1" colspan="1">1.8–2.5</td><td rowspan="1" colspan="1">2.2</td><td rowspan="1" colspan="1">0.1</td><td rowspan="1" colspan="1">20</td><td rowspan="1" colspan="1">20</td><td rowspan="1" colspan="1">2/2</td></tr><tr><td rowspan="1" colspan="1"/><td rowspan="1" colspan="1">Basitrich</td><td rowspan="1" colspan="1">20.8–28.4</td><td rowspan="1" colspan="1">24.8</td><td rowspan="1" colspan="1">1.6</td><td rowspan="1" colspan="1">2.5–3.9</td><td rowspan="1" colspan="1">3.0</td><td rowspan="1" colspan="1">0.2</td><td rowspan="1" colspan="1">31</td><td rowspan="1" colspan="1">21</td><td rowspan="1" colspan="1">2/2</td></tr><tr><td rowspan="1" colspan="1">Acrorhagi</td><td rowspan="1" colspan="1">Basitrich</td><td rowspan="1" colspan="1">17.2–28.8</td><td rowspan="1" colspan="1">22.8</td><td rowspan="1" colspan="1">3.5</td><td rowspan="1" colspan="1">2.1–3.5</td><td rowspan="1" colspan="1">2.7</td><td rowspan="1" colspan="1">0.4</td><td rowspan="1" colspan="1">21</td><td rowspan="1" colspan="1">20</td><td rowspan="1" colspan="1">2/2</td></tr><tr><td rowspan="1" colspan="1"/><td rowspan="1" colspan="1">Holotrich</td><td rowspan="1" colspan="1">26.6–45.1</td><td rowspan="1" colspan="1">35.0</td><td rowspan="1" colspan="1">3.7</td><td rowspan="1" colspan="1">3.1–5.8</td><td rowspan="1" colspan="1">4.0</td><td rowspan="1" colspan="1">0.5</td><td rowspan="1" colspan="1">22</td><td rowspan="1" colspan="1">20</td><td rowspan="1" colspan="1">2/2</td></tr><tr><td rowspan="1" colspan="1">Filament</td><td rowspan="1" colspan="1">Basitrich</td><td rowspan="1" colspan="1">11.9–28.5</td><td rowspan="1" colspan="1">23.9</td><td rowspan="1" colspan="1">4.7</td><td rowspan="1" colspan="1">1.6–4.0</td><td rowspan="1" colspan="1">3.0</td><td rowspan="1" colspan="1">0.5</td><td rowspan="1" colspan="1">6</td><td rowspan="1" colspan="1">21</td><td rowspan="1" colspan="1">2/2</td></tr><tr><td rowspan="1" colspan="1"/><td rowspan="1" colspan="1">Microbasic <italic>b</italic>-mastigophore</td><td rowspan="1" colspan="1">20.5–37.4</td><td rowspan="1" colspan="1">28.0</td><td rowspan="1" colspan="1">4.3</td><td rowspan="1" colspan="1">4.2–8.9</td><td rowspan="1" colspan="1">6.2</td><td rowspan="1" colspan="1">1.7</td><td rowspan="1" colspan="1">30</td><td rowspan="1" colspan="1">22</td><td rowspan="1" colspan="1">2/2</td></tr><tr><td rowspan="1" colspan="1"/><td rowspan="1" colspan="1">Microbasic <italic>p</italic>-mastigophore</td><td rowspan="1" colspan="1">14.4–23.1</td><td rowspan="1" colspan="1">18.7</td><td rowspan="1" colspan="1">2.9</td><td rowspan="1" colspan="1">3.2–6.7</td><td rowspan="1" colspan="1">4.6</td><td rowspan="1" colspan="1">0.9</td><td rowspan="1" colspan="1">20</td><td rowspan="1" colspan="1">21</td><td rowspan="1" colspan="1">2/2</td></tr><tr><td rowspan="9" colspan="1"><italic><tp:taxon-name>Isoaulactinia stelloides</tp:taxon-name></italic></td><td rowspan="1" colspan="1">Tentacle</td><td rowspan="1" colspan="1">Basitrich</td><td rowspan="1" colspan="1">14.1–23.6</td><td rowspan="1" colspan="1">18.5</td><td rowspan="1" colspan="1">2.8</td><td rowspan="1" colspan="1">1.9–2.8</td><td rowspan="1" colspan="1">2.4</td><td rowspan="1" colspan="1">0.2</td><td rowspan="1" colspan="1">21</td><td rowspan="1" colspan="1">21</td><td rowspan="1" colspan="1">2/2</td></tr><tr><td rowspan="1" colspan="1"/><td rowspan="1" colspan="1">Macrobasic <italic>p</italic>-mastigophore</td><td rowspan="1" colspan="1">16.0–25.6</td><td rowspan="1" colspan="1">22.0</td><td rowspan="1" colspan="1">1.6</td><td rowspan="1" colspan="1">5.1–9.2</td><td rowspan="1" colspan="1">7.3</td><td rowspan="1" colspan="1">0.9</td><td rowspan="1" colspan="1">23</td><td rowspan="1" colspan="1">22</td><td rowspan="1" colspan="1">2/2</td></tr><tr><td rowspan="1" colspan="1"/><td rowspan="1" colspan="1">Spirocyst</td><td rowspan="1" colspan="1">12.2–22.2</td><td rowspan="1" colspan="1">17.4</td><td rowspan="1" colspan="1">2.6</td><td rowspan="1" colspan="1">1.9–3.0</td><td rowspan="1" colspan="1">2.4</td><td rowspan="1" colspan="1">0.2</td><td rowspan="1" colspan="1">21</td><td rowspan="1" colspan="1">21</td><td rowspan="1" colspan="1">2/2</td></tr><tr><td rowspan="1" colspan="1">Actinopharynx</td><td rowspan="1" colspan="1">Basitrich</td><td rowspan="1" colspan="1">11.7–18.5</td><td rowspan="1" colspan="1">13.7</td><td rowspan="1" colspan="1">1.7</td><td rowspan="1" colspan="1">1.6–2.7</td><td rowspan="1" colspan="1">2.1</td><td rowspan="1" colspan="1">0.2</td><td rowspan="1" colspan="1">21</td><td rowspan="1" colspan="1">21</td><td rowspan="1" colspan="1">2/2</td></tr><tr><td rowspan="1" colspan="1"/><td rowspan="1" colspan="1">Basitrich</td><td rowspan="1" colspan="1">16.6–34.1</td><td rowspan="1" colspan="1">26.4</td><td rowspan="1" colspan="1">2.9</td><td rowspan="1" colspan="1">2.3–3.2</td><td rowspan="1" colspan="1">2.9</td><td rowspan="1" colspan="1">0.2</td><td rowspan="1" colspan="1">29</td><td rowspan="1" colspan="1">22</td><td rowspan="1" colspan="1">2/2</td></tr><tr><td rowspan="1" colspan="1"/><td rowspan="1" colspan="1">Macrobasic <italic>p</italic>-mastigophore</td><td rowspan="1" colspan="1">21.1–26.9</td><td rowspan="1" colspan="1">24.4</td><td rowspan="1" colspan="1">1.4</td><td rowspan="1" colspan="1">6.3–8.3</td><td rowspan="1" colspan="1">7.6</td><td rowspan="1" colspan="1">0.5</td><td rowspan="1" colspan="1">4</td><td rowspan="1" colspan="1">20</td><td rowspan="1" colspan="1">2/2</td></tr><tr><td rowspan="1" colspan="1"/><td rowspan="1" colspan="1">Microbasic <italic>p</italic>-mastigophore</td><td rowspan="1" colspan="1">18.0–28.6</td><td rowspan="1" colspan="1">25.2</td><td rowspan="1" colspan="1">2.7</td><td rowspan="1" colspan="1">4.1–5.7</td><td rowspan="1" colspan="1">4.9</td><td rowspan="1" colspan="1">0.4</td><td rowspan="1" colspan="1">10</td><td rowspan="1" colspan="1">5</td><td rowspan="1" colspan="1">2/2</td></tr><tr><td rowspan="1" colspan="1"/><td rowspan="1" colspan="1">Microbasic <italic>b</italic>-mastigophore</td><td rowspan="1" colspan="1">15.2–33.2</td><td rowspan="1" colspan="1">26.9</td><td rowspan="1" colspan="1">5.7</td><td rowspan="1" colspan="1">2.8–4.0</td><td rowspan="1" colspan="1">3.4</td><td rowspan="1" colspan="1">0.3</td><td rowspan="1" colspan="1">1</td><td rowspan="1" colspan="1">6</td><td rowspan="1" colspan="1">2/2</td></tr><tr><td rowspan="1" colspan="1"/><td rowspan="1" colspan="1">Long, curved basitrich</td><td rowspan="1" colspan="1">18.9–32.8</td><td rowspan="1" colspan="1">24.9</td><td rowspan="1" colspan="1">4.8</td><td rowspan="1" colspan="1">1.6–2.2</td><td rowspan="1" colspan="1">1.9</td><td rowspan="1" colspan="1">0.2</td><td rowspan="1" colspan="1">6</td><td rowspan="1" colspan="1">6</td><td rowspan="1" colspan="1">2/2</td></tr><tr><td rowspan="11" colspan="1"/><td rowspan="1" colspan="1">Column</td><td rowspan="1" colspan="1">Basitrich</td><td rowspan="1" colspan="1">11.8–15.7</td><td rowspan="1" colspan="1">13.5</td><td rowspan="1" colspan="1">0.9</td><td rowspan="1" colspan="1">1.9–2.8</td><td rowspan="1" colspan="1">2.3</td><td rowspan="1" colspan="1">0.1</td><td rowspan="1" colspan="1">23</td><td rowspan="1" colspan="1">21</td><td rowspan="1" colspan="1">2/2</td></tr><tr><td rowspan="1" colspan="1"/><td rowspan="1" colspan="1">Macrobasic <italic>p</italic>-mastigophore</td><td rowspan="1" colspan="1">22.2–27.7</td><td rowspan="1" colspan="1">24.5</td><td rowspan="1" colspan="1">1.2</td><td rowspan="1" colspan="1">5.2–7.5</td><td rowspan="1" colspan="1">6.3</td><td rowspan="1" colspan="1">0.5</td><td rowspan="1" colspan="1">26</td><td rowspan="1" colspan="1">20</td><td rowspan="1" colspan="1">2/2</td></tr><tr><td rowspan="1" colspan="1"/><td rowspan="1" colspan="1">Long, curved basitrich</td><td rowspan="1" colspan="1">25.1–31.3</td><td rowspan="1" colspan="1">28.2</td><td rowspan="1" colspan="1">4.3</td><td rowspan="1" colspan="1">2.2–2.3</td><td rowspan="1" colspan="1">2.3</td><td rowspan="1" colspan="1">0.1</td><td rowspan="1" colspan="1">2</td><td rowspan="1" colspan="1">0</td><td rowspan="1" colspan="1">1/2</td></tr><tr><td rowspan="1" colspan="1">Marginal projection</td><td rowspan="1" colspan="1">Basitrich</td><td rowspan="1" colspan="1">11.1–13.8</td><td rowspan="1" colspan="1">12.3</td><td rowspan="1" colspan="1">0.7</td><td rowspan="1" colspan="1">1.8–2.8</td><td rowspan="1" colspan="1">2.3</td><td rowspan="1" colspan="1">0.2</td><td rowspan="1" colspan="1">26</td><td rowspan="1" colspan="1">20</td><td rowspan="1" colspan="1">2/2</td></tr><tr><td rowspan="1" colspan="1"/><td rowspan="1" colspan="1">Macrobasic <italic>p</italic>-mastigophore</td><td rowspan="1" colspan="1">20.1–25.9</td><td rowspan="1" colspan="1">22.7</td><td rowspan="1" colspan="1">1.4</td><td rowspan="1" colspan="1">5.2–8.5</td><td rowspan="1" colspan="1">6.5</td><td rowspan="1" colspan="1">0.8</td><td rowspan="1" colspan="1">32</td><td rowspan="1" colspan="1">20</td><td rowspan="1" colspan="1">2/2</td></tr><tr><td rowspan="1" colspan="1">Filament</td><td rowspan="1" colspan="1">Basitrich</td><td rowspan="1" colspan="1">10.8–15.5</td><td rowspan="1" colspan="1">13.4</td><td rowspan="1" colspan="1">1.1</td><td rowspan="1" colspan="1">1.6–2.2</td><td rowspan="1" colspan="1">1.9</td><td rowspan="1" colspan="1">0.1</td><td rowspan="1" colspan="1">24</td><td rowspan="1" colspan="1">20</td><td rowspan="1" colspan="1">2/2</td></tr><tr><td rowspan="1" colspan="1"/><td rowspan="1" colspan="1">Basitrich</td><td rowspan="1" colspan="1">17.6–31.8</td><td rowspan="1" colspan="1">22.2</td><td rowspan="1" colspan="1">3.4</td><td rowspan="1" colspan="1">1.7–3.1</td><td rowspan="1" colspan="1">2.3</td><td rowspan="1" colspan="1">0.3</td><td rowspan="1" colspan="1">20</td><td rowspan="1" colspan="1">21</td><td rowspan="1" colspan="1">2/2</td></tr><tr><td rowspan="1" colspan="1"/><td rowspan="1" colspan="1">Macrobasic <italic>p</italic>-mastigophore</td><td rowspan="1" colspan="1">23.3–29.3</td><td rowspan="1" colspan="1">26.0</td><td rowspan="1" colspan="1">1.4</td><td rowspan="1" colspan="1">5.9–8.1</td><td rowspan="1" colspan="1">7.1</td><td rowspan="1" colspan="1">0.4</td><td rowspan="1" colspan="1">20</td><td rowspan="1" colspan="1">20</td><td rowspan="1" colspan="1">2/2</td></tr><tr><td rowspan="1" colspan="1"/><td rowspan="1" colspan="1">Microbasic <italic>p</italic>-mastigophore</td><td rowspan="1" colspan="1">17.6–32.3</td><td rowspan="1" colspan="1">25.9</td><td rowspan="1" colspan="1">3.3</td><td rowspan="1" colspan="1">3.9–6.0</td><td rowspan="1" colspan="1">4.7</td><td rowspan="1" colspan="1">0.4</td><td rowspan="1" colspan="1">15</td><td rowspan="1" colspan="1">23</td><td rowspan="1" colspan="1">2/2</td></tr><tr><td rowspan="1" colspan="1"/><td rowspan="1" colspan="1">Microbasic <italic>b</italic>-mastigophore</td><td rowspan="1" colspan="1">29.3–39.7</td><td rowspan="1" colspan="1">34.1</td><td rowspan="1" colspan="1">2.4</td><td rowspan="1" colspan="1">3.2–4.9</td><td rowspan="1" colspan="1">3.9</td><td rowspan="1" colspan="1">0.4</td><td rowspan="1" colspan="1">20</td><td rowspan="1" colspan="1">22</td><td rowspan="1" colspan="1">2/2</td></tr><tr><td rowspan="1" colspan="1"/><td rowspan="1" colspan="1">Long, curved basitrich</td><td rowspan="1" colspan="1">17.0–29.7</td><td rowspan="1" colspan="1">24.1</td><td rowspan="1" colspan="1">5.5</td><td rowspan="1" colspan="1">1.5–2.2</td><td rowspan="1" colspan="1">1.9</td><td rowspan="1" colspan="1">0.3</td><td rowspan="1" colspan="1">4</td><td rowspan="1" colspan="1">0</td><td rowspan="1" colspan="1">1/2</td></tr><tr><td rowspan="13" colspan="1"><italic><tp:taxon-name>Lebrunia coralligens</tp:taxon-name></italic></td><td rowspan="1" colspan="1">Tentacle</td><td rowspan="1" colspan="1">Basitrich</td><td rowspan="1" colspan="1">12.3–33.5</td><td rowspan="1" colspan="1">26.2</td><td rowspan="1" colspan="1">4.8</td><td rowspan="1" colspan="1">1.7–2.6</td><td rowspan="1" colspan="1">2.2</td><td rowspan="1" colspan="1">0.2</td><td rowspan="1" colspan="1">20</td><td rowspan="1" colspan="1">24</td><td rowspan="1" colspan="1">2/2</td></tr><tr><td rowspan="1" colspan="1"/><td rowspan="1" colspan="1">Spirocyst</td><td rowspan="1" colspan="1">17.1–29.9</td><td rowspan="1" colspan="1">23.8</td><td rowspan="1" colspan="1">3.5</td><td rowspan="1" colspan="1">2.8–5.5</td><td rowspan="1" colspan="1">4.1</td><td rowspan="1" colspan="1">0.6</td><td rowspan="1" colspan="1">2</td><td rowspan="1" colspan="1">21</td><td rowspan="1" colspan="1">2/2</td></tr><tr><td rowspan="1" colspan="1"/><td rowspan="1" colspan="1">Microbasic <italic>p</italic>-amastigophore</td><td rowspan="1" colspan="1">11.8–14.6</td><td rowspan="1" colspan="1">13.2</td><td rowspan="1" colspan="1">1.1</td><td rowspan="1" colspan="1">2.5–3.1</td><td rowspan="1" colspan="1">2.7</td><td rowspan="1" colspan="1">0.2</td><td rowspan="1" colspan="1">4</td><td rowspan="1" colspan="1">0</td><td rowspan="1" colspan="1">1/2</td></tr><tr><td rowspan="1" colspan="1"/><td rowspan="1" colspan="1">Microbasic <italic>p</italic>-amastigophore</td><td rowspan="1" colspan="1">29.0–68.7</td><td rowspan="1" colspan="1">48.6</td><td rowspan="1" colspan="1">9.0</td><td rowspan="1" colspan="1">4.4–7.1</td><td rowspan="1" colspan="1">5.6</td><td rowspan="1" colspan="1">0.6</td><td rowspan="1" colspan="1">20</td><td rowspan="1" colspan="1">21</td><td rowspan="1" colspan="1">2/2</td></tr><tr><td rowspan="1" colspan="1">Pseudotentacle</td><td rowspan="1" colspan="1">Basitrich</td><td rowspan="1" colspan="1">8.9–26.8</td><td rowspan="1" colspan="1">15.4</td><td rowspan="1" colspan="1">4.3</td><td rowspan="1" colspan="1">1.7–2.8</td><td rowspan="1" colspan="1">2.2</td><td rowspan="1" colspan="1">0.2</td><td rowspan="1" colspan="1">22</td><td rowspan="1" colspan="1">23</td><td rowspan="1" colspan="1">2/2</td></tr><tr><td rowspan="1" colspan="1"/><td rowspan="1" colspan="1">Microbasic <italic>p</italic>-amastigophore</td><td rowspan="1" colspan="1">37.2–67.8</td><td rowspan="1" colspan="1">51.5</td><td rowspan="1" colspan="1">5.7</td><td rowspan="1" colspan="1">10.8–15.7</td><td rowspan="1" colspan="1">13.0</td><td rowspan="1" colspan="1">1.8</td><td rowspan="1" colspan="1">25</td><td rowspan="1" colspan="1">21</td><td rowspan="1" colspan="1">2/2</td></tr><tr><td rowspan="1" colspan="1"/><td rowspan="1" colspan="1">Microbasic <italic>p</italic>-amastigophore</td><td rowspan="1" colspan="1">11.7–25.9</td><td rowspan="1" colspan="1">17.2</td><td rowspan="1" colspan="1">2.8</td><td rowspan="1" colspan="1">2.3–4.6</td><td rowspan="1" colspan="1">3.3</td><td rowspan="1" colspan="1">0.4</td><td rowspan="1" colspan="1">20</td><td rowspan="1" colspan="1">20</td><td rowspan="1" colspan="1">2/2</td></tr><tr><td rowspan="1" colspan="1">Actinopharynx</td><td rowspan="1" colspan="1">Microbasic <italic>p</italic>-amastigophore</td><td rowspan="1" colspan="1">10.7–21.6</td><td rowspan="1" colspan="1">13.7</td><td rowspan="1" colspan="1">2.0</td><td rowspan="1" colspan="1">2.3–3.7</td><td rowspan="1" colspan="1">2.7</td><td rowspan="1" colspan="1">0.3</td><td rowspan="1" colspan="1">20</td><td rowspan="1" colspan="1">23</td><td rowspan="1" colspan="1">2/2</td></tr><tr><td rowspan="1" colspan="1"/><td rowspan="1" colspan="1">Microbasic <italic>p</italic>-amastigophore</td><td rowspan="1" colspan="1">18.8–45.1</td><td rowspan="1" colspan="1">34.6</td><td rowspan="1" colspan="1">7.9</td><td rowspan="1" colspan="1">3.4–6.3</td><td rowspan="1" colspan="1">5.1</td><td rowspan="1" colspan="1">0.6</td><td rowspan="1" colspan="1">21</td><td rowspan="1" colspan="1">20</td><td rowspan="1" colspan="1">2/2</td></tr><tr><td rowspan="1" colspan="1">Column</td><td rowspan="1" colspan="1">Basitrich</td><td rowspan="1" colspan="1">9.0–14.0</td><td rowspan="1" colspan="1">10.9</td><td rowspan="1" colspan="1">1.0</td><td rowspan="1" colspan="1">1.6–2.6</td><td rowspan="1" colspan="1">2.1</td><td rowspan="1" colspan="1">0.2</td><td rowspan="1" colspan="1">24</td><td rowspan="1" colspan="1">20</td><td rowspan="1" colspan="1">2/2</td></tr><tr><td rowspan="1" colspan="1"/><td rowspan="1" colspan="1">Microbasic <italic>p</italic>-amastigophore</td><td rowspan="1" colspan="1">12.1–23.5</td><td rowspan="1" colspan="1">14.8</td><td rowspan="1" colspan="1">1.8</td><td rowspan="1" colspan="1">2.7–4.0</td><td rowspan="1" colspan="1">3.3</td><td rowspan="1" colspan="1">0.3</td><td rowspan="1" colspan="1">23</td><td rowspan="1" colspan="1">21</td><td rowspan="1" colspan="1">2/2</td></tr><tr><td rowspan="1" colspan="1">Filament</td><td rowspan="1" colspan="1">Microbasic <italic>p</italic>-amastigophore</td><td rowspan="1" colspan="1">11.2–17.3</td><td rowspan="1" colspan="1">13.6</td><td rowspan="1" colspan="1">1.2</td><td rowspan="1" colspan="1">2.2–3.3</td><td rowspan="1" colspan="1">2.7</td><td rowspan="1" colspan="1">0.3</td><td rowspan="1" colspan="1">20</td><td rowspan="1" colspan="1">20</td><td rowspan="1" colspan="1">2/2</td></tr><tr><td rowspan="1" colspan="1"/><td rowspan="1" colspan="1">Microbasic <italic>p</italic>-amastigophore</td><td rowspan="1" colspan="1">29.1–46.5</td><td rowspan="1" colspan="1">37.1</td><td rowspan="1" colspan="1">4.0</td><td rowspan="1" colspan="1">4.4–6.2</td><td rowspan="1" colspan="1">5.4</td><td rowspan="1" colspan="1">0.4</td><td rowspan="1" colspan="1">20</td><td rowspan="1" colspan="1">10</td><td rowspan="1" colspan="1">2/2</td></tr><tr><td rowspan="4" colspan="1"><italic><tp:taxon-name>Actinoporus elegans</tp:taxon-name></italic></td><td rowspan="1" colspan="1">Tentacle</td><td rowspan="1" colspan="1">Basitrich</td><td rowspan="1" colspan="1">15.8–20.8</td><td rowspan="1" colspan="1">17.4</td><td rowspan="1" colspan="1">2.2</td><td rowspan="1" colspan="1">2.4–3.0</td><td rowspan="1" colspan="1">2.7</td><td rowspan="1" colspan="1">0.2</td><td rowspan="1" colspan="1">4</td><td rowspan="1" colspan="1">0</td><td rowspan="1" colspan="1">1/1</td></tr><tr><td rowspan="1" colspan="1"/><td rowspan="1" colspan="1">Spirocyst</td><td rowspan="1" colspan="1">26.6–37.6</td><td rowspan="1" colspan="1">32.8</td><td rowspan="1" colspan="1">3.2</td><td rowspan="1" colspan="1">2.2–2.9</td><td rowspan="1" colspan="1">2.6</td><td rowspan="1" colspan="1">0.1</td><td rowspan="1" colspan="1">23</td><td rowspan="1" colspan="1">0</td><td rowspan="1" colspan="1">1/1</td></tr><tr><td rowspan="1" colspan="1">Actinopharynx</td><td rowspan="1" colspan="1">Basitrich</td><td rowspan="1" colspan="1">25.6–32.5</td><td rowspan="1" colspan="1">27.9</td><td rowspan="1" colspan="1">1.7</td><td rowspan="1" colspan="1">3.5–4.8</td><td rowspan="1" colspan="1">4.2</td><td rowspan="1" colspan="1">0.3</td><td rowspan="1" colspan="1">21</td><td rowspan="1" colspan="1">0</td><td rowspan="1" colspan="1">1/1</td></tr><tr><td rowspan="1" colspan="1"/><td rowspan="1" colspan="1">Microbasic <italic>p</italic>-mastigophore</td><td rowspan="1" colspan="1">29.8–34.9</td><td rowspan="1" colspan="1">31.9</td><td rowspan="1" colspan="1">1.4</td><td rowspan="1" colspan="1">6.6–9.0</td><td rowspan="1" colspan="1">7.8</td><td rowspan="1" colspan="1">0.5</td><td rowspan="1" colspan="1">22</td><td rowspan="1" colspan="1">0</td><td rowspan="1" colspan="1">1/1</td></tr><tr><td rowspan="3" colspan="1"/><td rowspan="1" colspan="1">Column</td><td rowspan="1" colspan="1">Basitrich</td><td rowspan="1" colspan="1">10.1–24.9</td><td rowspan="1" colspan="1">17.8</td><td rowspan="1" colspan="1">3.7</td><td rowspan="1" colspan="1">1.5–2.6</td><td rowspan="1" colspan="1">2.1</td><td rowspan="1" colspan="1">0.2</td><td rowspan="1" colspan="1">22</td><td rowspan="1" colspan="1">0</td><td rowspan="1" colspan="1">1/1</td></tr><tr><td rowspan="1" colspan="1">Filament</td><td rowspan="1" colspan="1">Basitrich</td><td rowspan="1" colspan="1">16.1–24.5</td><td rowspan="1" colspan="1">21.3</td><td rowspan="1" colspan="1">2.2</td><td rowspan="1" colspan="1">2.1–3.1</td><td rowspan="1" colspan="1">2.6</td><td rowspan="1" colspan="1">0.2</td><td rowspan="1" colspan="1">20</td><td rowspan="1" colspan="1">0</td><td rowspan="1" colspan="1">1/1</td></tr><tr><td rowspan="1" colspan="1"/><td rowspan="1" colspan="1">Microbasic <italic>p</italic>-mastigophore</td><td rowspan="1" colspan="1">25.7–30.2</td><td rowspan="1" colspan="1">27.8</td><td rowspan="1" colspan="1">1.1</td><td rowspan="1" colspan="1">5.3–6.9</td><td rowspan="1" colspan="1">6.0</td><td rowspan="1" colspan="1">0.4</td><td rowspan="1" colspan="1">20</td><td rowspan="1" colspan="1">0</td><td rowspan="1" colspan="1">1/1</td></tr><tr><td rowspan="9" colspan="1"><italic><tp:taxon-name>Calliactis tricolor</tp:taxon-name></italic></td><td rowspan="1" colspan="1">Tentacle</td><td rowspan="1" colspan="1">Basitrich</td><td rowspan="1" colspan="1">12.9–16.3</td><td rowspan="1" colspan="1">15.0</td><td rowspan="1" colspan="1">0.8</td><td rowspan="1" colspan="1">1.4–2.5</td><td rowspan="1" colspan="1">1.7</td><td rowspan="1" colspan="1">0.2</td><td rowspan="1" colspan="1">21</td><td rowspan="1" colspan="1">6</td><td rowspan="1" colspan="1">2/2</td></tr><tr><td rowspan="1" colspan="1"/><td rowspan="1" colspan="1">Spirocyst</td><td rowspan="1" colspan="1">16.9–29.1</td><td rowspan="1" colspan="1">22.9</td><td rowspan="1" colspan="1">3.1</td><td rowspan="1" colspan="1">3.0–4.9</td><td rowspan="1" colspan="1">3.9</td><td rowspan="1" colspan="1">0.6</td><td rowspan="1" colspan="1">0</td><td rowspan="1" colspan="1">21</td><td rowspan="1" colspan="1">1/2</td></tr><tr><td rowspan="1" colspan="1">Actinopharynx</td><td rowspan="1" colspan="1">Basitrich</td><td rowspan="1" colspan="1">13.3–25.5</td><td rowspan="1" colspan="1">19.3</td><td rowspan="1" colspan="1">4.4</td><td rowspan="1" colspan="1">1.4–3.3</td><td rowspan="1" colspan="1">2.3</td><td rowspan="1" colspan="1">0.4</td><td rowspan="1" colspan="1">24</td><td rowspan="1" colspan="1">21</td><td rowspan="1" colspan="1">2/2</td></tr><tr><td rowspan="1" colspan="1"/><td rowspan="1" colspan="1">Microbasic <italic>p</italic>-mastigophore</td><td rowspan="1" colspan="1">13.4–18.2</td><td rowspan="1" colspan="1">16.0</td><td rowspan="1" colspan="1">1.0</td><td rowspan="1" colspan="1">2.3–3.1</td><td rowspan="1" colspan="1">2.6</td><td rowspan="1" colspan="1">0.2</td><td rowspan="1" colspan="1">20</td><td rowspan="1" colspan="1">0</td><td rowspan="1" colspan="1">1/2</td></tr><tr><td rowspan="1" colspan="1">Column</td><td rowspan="1" colspan="1">Basitrich</td><td rowspan="1" colspan="1">8.0–16.5</td><td rowspan="1" colspan="1">11.4</td><td rowspan="1" colspan="1">2.4</td><td rowspan="1" colspan="1">1.3–2.4</td><td rowspan="1" colspan="1">1.8</td><td rowspan="1" colspan="1">0.3</td><td rowspan="1" colspan="1">20</td><td rowspan="1" colspan="1">20</td><td rowspan="1" colspan="1">2/2</td></tr><tr><td rowspan="1" colspan="1">Filament</td><td rowspan="1" colspan="1">Basitrich</td><td rowspan="1" colspan="1">13.7–26.2</td><td rowspan="1" colspan="1">19.5</td><td rowspan="1" colspan="1">4.1</td><td rowspan="1" colspan="1">1.9–3.0</td><td rowspan="1" colspan="1">2.3</td><td rowspan="1" colspan="1">0.2</td><td rowspan="1" colspan="1">20</td><td rowspan="1" colspan="1">21</td><td rowspan="1" colspan="1">2/2</td></tr><tr><td rowspan="1" colspan="1"/><td rowspan="1" colspan="1">Basitrich</td><td rowspan="1" colspan="1">9.2–12.7</td><td rowspan="1" colspan="1">10.7</td><td rowspan="1" colspan="1">0.8</td><td rowspan="1" colspan="1">1.4–1.8</td><td rowspan="1" colspan="1">1.7</td><td rowspan="1" colspan="1">0.1</td><td rowspan="1" colspan="1">0</td><td rowspan="1" colspan="1">22</td><td rowspan="1" colspan="1">1/2</td></tr><tr><td rowspan="1" colspan="1"/><td rowspan="1" colspan="1">Microbasic <italic>p</italic>-mastigophore</td><td rowspan="1" colspan="1">14.2–24.1</td><td rowspan="1" colspan="1">17.6</td><td rowspan="1" colspan="1">2.8</td><td rowspan="1" colspan="1">2.3–4.6</td><td rowspan="1" colspan="1">3.3</td><td rowspan="1" colspan="1">0.7</td><td rowspan="1" colspan="1">22</td><td rowspan="1" colspan="1">21</td><td rowspan="1" colspan="1">2/2</td></tr><tr><td rowspan="1" colspan="1">Acontia</td><td rowspan="1" colspan="1">Basitrich</td><td rowspan="1" colspan="1">13.6–25.3</td><td rowspan="1" colspan="1">19.5</td><td rowspan="1" colspan="1">3.9</td><td rowspan="1" colspan="1">2.0–3.4</td><td rowspan="1" colspan="1">2.7</td><td rowspan="1" colspan="1">0.4</td><td rowspan="1" colspan="1">20</td><td rowspan="1" colspan="1">21</td><td rowspan="1" colspan="1">2/2</td></tr></tbody></table></table-wrap></tp:treatment-sec><ref-list><ref id="B22"><mixed-citation xmlns:xlink="http://www.w3.org/1999/xlink" xlink:type="simple"><person-group><name name-style="western"><surname>Duchassaing</surname><given-names>P</given-names></name></person-group> (<year>1850</year>) <article-title>Animaux Radiaires des Antilles.</article-title><publisher-name>Plon Fréres</publisher-name>, <publisher-loc>París</publisher-loc>, <lpage>33</lpage> pp.</mixed-citation></ref><ref id="B26"><mixed-citation xmlns:xlink="http://www.w3.org/1999/xlink" xlink:type="simple"><person-group><name name-style="western"><surname>Duchassaing</surname><given-names>P</given-names></name></person-group> (<year>1870</year>) <source>Revue des Zoophytes et des Spongiaires des Antilles.</source><publisher-name>Chez Victor Masson et Fils</publisher-name>, <publisher-loc>Paris</publisher-loc>, <lpage>52</lpage> pp.</mixed-citation></ref><ref id="B2"><mixed-citation xmlns:xlink="http://www.w3.org/1999/xlink" xlink:type="simple"><person-group><name name-style="western"><surname>Andres</surname><given-names>A</given-names></name></person-group> (<year>1883</year>) <article-title>Le Attinie.</article-title><publisher-name>Coi Tipi der Salviucci</publisher-name>, <publisher-loc>Roma</publisher-loc>, <lpage>460</lpage> pp.</mixed-citation></ref><ref id="B18"><mixed-citation xmlns:xlink="http://www.w3.org/1999/xlink" xlink:type="simple"><person-group><name name-style="western"><surname>Corrêa</surname><given-names>DD</given-names></name></person-group> (<year>1973</year>) <article-title>On the sea anemone <italic>Actinoporus elegans</italic> Duchassaing.</article-title><source>Publications of the Seto Marine Biological Laboratory</source><volume>20</volume>: <fpage>157</fpage>-<lpage>164</lpage>.</mixed-citation></ref><ref id="B78"><mixed-citation xmlns:xlink="http://www.w3.org/1999/xlink" xlink:type="simple"><person-group><name name-style="western"><surname>Wirtz</surname><given-names>P</given-names></name></person-group> (<year>2009</year>) <article-title>Thirteen new records of marine invertebrates and two of fishes from cape Verde Islands.</article-title><source>Arquipélago, Life and Marine Sciences</source><volume>26</volume>: <fpage>51</fpage>-<lpage>56</lpage>.</mixed-citation></ref><ref id="B34"><mixed-citation xmlns:xlink="http://www.w3.org/1999/xlink" xlink:type="simple"><person-group><name name-style="western"><surname>Fautin</surname><given-names>DG</given-names></name></person-group> (<year>2013</year>) <source>Hexacorallians of the World.</source><ext-link ext-link-type="uri" xlink:href="http://geoportal.kgs.ku.edu/hexacoral/anemone2/index.cfm" xlink:type="simple">http://geoportal.kgs.ku.edu/hexacoral/anemone2/index.cfm</ext-link><comment>[accessed 25 May 2013]</comment></mixed-citation></ref><ref id="B9"><mixed-citation xmlns:xlink="http://www.w3.org/1999/xlink" xlink:type="simple"><person-group><name name-style="western"><surname>Carlgren</surname><given-names>O</given-names></name></person-group> (<year>1900</year>) <article-title>Ostafrikanische Actinien. Gesammelt von Hern Dr. F. Stuhlmann 1888 und 1889.</article-title><source>Mittheilungen aus dem Naturhistorischen Museum</source><volume>17</volume>: <fpage>21</fpage>-<lpage>144</lpage>.</mixed-citation></ref><ref id="B55"><mixed-citation xmlns:xlink="http://www.w3.org/1999/xlink" xlink:type="simple"><person-group><name name-style="western"><surname>Menon</surname><given-names>KR</given-names></name></person-group> (<year>1927</year>) <article-title>Subclass Zoantharia (except Scleractiniae).</article-title><source>Bulletin of Madras Government Museum (Natural History Section)</source><volume>1</volume>(<issue>1</issue>): <fpage>31</fpage>-<lpage>40</lpage>.</mixed-citation></ref><ref id="B15"><mixed-citation xmlns:xlink="http://www.w3.org/1999/xlink" xlink:type="simple"><person-group><name name-style="western"><surname>Clayton</surname><given-names>PD</given-names></name><name name-style="western"><surname>Collins</surname><given-names>JD</given-names></name></person-group> (<year>1992</year>) <article-title>Reproduction and feeding ethology of a tropical, intertidal sand-dwelling anemone (<italic>Actinoporus elongatus</italic>, Calgren, 1900).</article-title><source>Hydrobiologia</source><volume>237</volume>(<issue>1</issue>): <fpage>31</fpage>–<lpage>38</lpage>. doi: <ext-link ext-link-type="uri" xlink:href="http://dx.doi.org/10.1007/BF00008425" xlink:type="simple">10.1007/BF00008425</ext-link></mixed-citation></ref></ref-list></tp:taxon-treatment>
