# Supplementary material for: Sea anemones (Cnidaria, Anthozoa, Actiniaria) from coral reefs in the southern Gulf of Mexico
Source: Zookeys. 2013 Oct 8;(341):77–106. doi: 10.3897/zookeys.341.5816 (PMC3800810; doi:10.3897/zookeys.341.5816)
Supplement: XML Treatment for Calliactis tricolor [file zookeys.341.5816-treatment7.xml]

<!DOCTYPE tp:taxon-treatment
  PUBLIC "-//TaxonX//DTD Taxonomic Treatment Publishing DTD v0 20100105//EN" "tax-treatment-NSO.dtd">
<tp:taxon-treatment xmlns:tp="http://www.plazi.org/taxpub"><tp:treatment-meta><mixed-citation publication-type="journal"><person-group><name><surname>González-Muñoz</surname><given-names>Ricardo</given-names></name><name><surname>Simões</surname><given-names>Nuno</given-names></name><name><surname>Tello-Musi</surname><given-names>José Luis</given-names></name><name><surname>Rodríguez</surname><given-names>Estefanía</given-names></name></person-group><article-title>Sea anemones (Cnidaria, Anthozoa, Actiniaria) from coral reefs in the southern Gulf of Mexico</article-title><source>Zookeys</source><day>8</day><month>10</month><year>2013</year><volume>2013</volume><issue>341</issue><fpage>77</fpage><lpage>106</lpage><pub-id pub-id-type="doi">10.3897/zookeys.341.5816</pub-id></mixed-citation></tp:treatment-meta><tp:nomenclature><tp:taxon-name>
                                <tp:taxon-name-part taxon-name-part-type="genus">Calliactis</tp:taxon-name-part>
                                <tp:taxon-name-part taxon-name-part-type="species">tricolor</tp:taxon-name-part>
                                <object-id xmlns:xlink="http://www.w3.org/1999/xlink" xlink:type="simple">http://species-id.net/wiki/Calliactis_tricolor</object-id>
                            </tp:taxon-name><tp:taxon-authority>(Le Sueur, 1817)</tp:taxon-authority><xref ref-type="fig" rid="F9">Figure 9</xref><xref ref-type="table" rid="T2">, Table 2</xref><tp:nomenclature-citation-list><tp:nomenclature-citation><tp:taxon-name>Actinia tricolor</tp:taxon-name><comment><xref ref-type="bibr" rid="B50">Le Sueur 1817</xref>: 171.</comment></tp:nomenclature-citation><tp:nomenclature-citation><tp:taxon-name>Actinia bicolor</tp:taxon-name><comment><xref ref-type="bibr" rid="B50">Le Sueur 1817</xref>: 171.</comment></tp:nomenclature-citation><tp:nomenclature-citation><tp:taxon-name>Cereus bicolor</tp:taxon-name><comment>: <xref ref-type="bibr" rid="B56">Milne-Edwards 1857</xref>: 273.</comment></tp:nomenclature-citation><tp:nomenclature-citation><tp:taxon-name>Adamsia tricolor</tp:taxon-name><comment>: <xref ref-type="bibr" rid="B56">Milne-Edwards 1857</xref>: 281.</comment></tp:nomenclature-citation><tp:nomenclature-citation><tp:taxon-name>Adamsia Egletes</tp:taxon-name><comment> [sic] <xref ref-type="bibr" rid="B24">Duchassaing and Michelotti 1864</xref>: 40.</comment></tp:nomenclature-citation><tp:nomenclature-citation><tp:taxon-name>Adamsia egletes</tp:taxon-name><comment>: <xref ref-type="bibr" rid="B25">Duchassaing and Michelotti 1866</xref>: 134.</comment></tp:nomenclature-citation><tp:nomenclature-citation><tp:taxon-name>Calliactis bicolor</tp:taxon-name><comment>: <xref ref-type="bibr" rid="B70">Verrill 1869</xref>: 481.</comment></tp:nomenclature-citation><tp:nomenclature-citation><tp:taxon-name>Adamsia sol</tp:taxon-name><comment><xref ref-type="bibr" rid="B54">McMurrich 1893</xref>: 183.</comment></tp:nomenclature-citation><tp:nomenclature-citation><tp:taxon-name>Adamsia bicolor</tp:taxon-name><comment>: <xref ref-type="bibr" rid="B2">Andres 1883</xref>: 179.</comment></tp:nomenclature-citation><tp:nomenclature-citation><tp:taxon-name>Adamsia tricolor</tp:taxon-name><comment><xref ref-type="bibr" rid="B2">Andres 1883</xref>: 180.</comment></tp:nomenclature-citation><tp:nomenclature-citation><tp:taxon-name>Calliactis tricolor</tp:taxon-name><comment>: <xref ref-type="bibr" rid="B44">Haddon 1898</xref>: 457.</comment></tp:nomenclature-citation></tp:nomenclature-citation-list></tp:nomenclature><tp:treatment-sec sec-type="Material examined"><title>Material examined.</title><p>Alacranes reef (<named-content xmlns:xlink="http://www.w3.org/1999/xlink" content-type="dwc:verbatimCoordinates" xlink:type="simple">22°31'35"N, 89°46'05"W</named-content>; eight specimens), Serpientes reef (<named-content xmlns:xlink="http://www.w3.org/1999/xlink" content-type="dwc:verbatimCoordinates" xlink:type="simple">21°26'22"N, 90°28'25"W</named-content>; five specimens).</p></tp:treatment-sec><tp:treatment-sec sec-type="Diagnosis"><title>Diagnosis.</title><p>Fully expanded oral disc and tentacles 9–48 mm in diameter. Oral disc smooth, wider than column, 3–20 mm in diameter, pale-brown translucent, with small white stripes in endocoelic spaces, sometimes forming a white ring; some specimens also with pink flashes (<xref ref-type="fig" rid="F9">Figure 9A</xref>). Mouth bright yellow, orange, or white; often with purple ring around lips (<xref ref-type="fig" rid="F9">Figure 9A</xref>). Tentacles hexamerously arranged in 5–6 cycles (96–192 in number), smooth, thin, short (2.5–15.5 mm), inner ones longer than outer ones, contractile (<xref ref-type="fig" rid="F9">Figure 9A, B</xref>), tapering distally, pale-brown with a longitudinal row of white dots along entire length (<xref ref-type="fig" rid="F9">Figure 9A, B</xref>); some specimens also with bright-pink flashes mainly at tips. Column trumpet-shaped in extended position, dome-shaped when contracted, 5–24.5 mm in diameter and 4–31 mm in height, divided into narrow, smooth capitulum and wrinkled-texture scapus (<xref ref-type="fig" rid="F9">Figure 9B</xref>). Capitulum pale-brown to yellowish, scapus bright to dark orange often with small white stripes or white flashes slightly above limbus (<xref ref-type="fig" rid="F9">Figure 9B</xref>). Pedal disc well-developed, circular to irregular, wider than column, 6–36 mm in diameter, with mesenterial insertions visible, pale-brown and translucent (<xref ref-type="fig" rid="F9">Figure 9C</xref>). One or two rows of cinclides proximally, near limbus; dark-red <!--PageBreak-->or brown (<xref ref-type="fig" rid="F9">Figure 9B</xref>). Mesenteries hexamerously arranged in four cycles; same number of mesenteries proximally and distally (to 48 pairs in specimens examined): first cycle perfect, others imperfect; third and fourth cycles poorly developed, without filaments <!--PageBreak-->or acontia. Gametogenic tissue not observed in specimens examined. Two pairs of directives each attached to a well-developed siphonoglyph (<xref ref-type="fig" rid="F9">Figure 9E</xref>). Retractor muscles weak and diffuse; parietobasilar muscles poorly developed (<xref ref-type="fig" rid="F9">Figure 9E, F</xref>). Basilar muscles poorly developed (<xref ref-type="fig" rid="F9">Figure 9H</xref>). Marginal sphincter muscle mesogleal, strong, transversally stratified (<xref ref-type="fig" rid="F9">Figure 9G</xref>). Longitudinal muscles of tentacles ectodermal. Acontia numerous, bright orange (<xref ref-type="fig" rid="F9">Figure 9C</xref>), with basitrichs. Zooxanthellae present. Cnidom: basitrichs, microbasic <italic>p</italic>-mastigophores, and spirocysts (<xref ref-type="fig" rid="F9">Figure 9J–Q</xref>; see <xref ref-type="table" rid="T2">Table 2</xref>).</p><fig id="F9" position="float" orientation="portrait"><label>Figure 9.</label><caption><p><italic><tp:taxon-name>Calliactis tricolor</tp:taxon-name></italic>. <bold>A</bold> Oral view <bold>B</bold> Lateral view <bold>C</bold> Pedal disc view <bold>D</bold> Specimens on hermit crab shell <bold>E</bold> Detail of directives showing a siphonoglyph <bold>F</bold> Cross section through proximal column <bold>G</bold> Longitudinal section through margin showing the marginal sphincter muscle <bold>H</bold> Longitudinal section through base showing basilar muscles <bold>I</bold> Cross section through tentacle <bold>J–Q</bold> Cnidae.– acontio: <bold>J</bold> basitrich; actinopharynx: <bold>K</bold> basitrich <bold>L</bold> microbasic <italic>p</italic>-mastigophore; column: <bold>M</bold> small basitrich; filament: <bold>N</bold> basitrich <bold>O</bold> microbasic <italic>p</italic>-mastigophore; tentacle: <bold>P</bold> basitrich <bold>Q</bold> spirocysts. Abbreviations.– ac: acontia, bm: basilar muscle, c: column, ca: capitulum, ci: cinclides, e: epidermis, g: gastrodermis, lm: longitudinal muscle, m: mesoglea, od: oral disc, pd: pedal disc, rm: retractor muscle, sc: scapus, sp: sphincter, t: tentacle. Scale bars: <bold>A–D</bold>: 10 mm; <bold>E–I</bold>: 200 μm; <bold>J–Q</bold>: 25 μm.</p></caption><graphic xmlns:xlink="http://www.w3.org/1999/xlink" xlink:href="ZooKeys-341-077-g009.jpg" position="float" orientation="portrait" xlink:type="simple"/></fig></tp:treatment-sec><tp:treatment-sec sec-type="Natural history"><title>Natural history.</title><p><italic><tp:taxon-name>Calliactis tricolor</tp:taxon-name></italic> typically dwells on the shells of living hermit crabs often carrying more than one individual (<xref ref-type="fig" rid="F9">Figure 9D</xref>), between 10–30 m. This peculiar symbiotic relationship has been widely studied (reviewed in <xref ref-type="bibr" rid="B43">Gusmão and Daly 2010</xref>).</p></tp:treatment-sec><tp:treatment-sec sec-type="Distribution"><title>Distribution.</title><p>Western Atlantic, from the northern coast of USA to the northern coast of Brazil, along the Caribbean Sea and Gulf of Mexico (<xref ref-type="bibr" rid="B13">Carlgren and Hedgpeth 1952</xref>, <xref ref-type="bibr" rid="B79">Zamponi et al. 1998</xref>). This is the first record for the coast of Mexico; found in Serpientes and Alacranes reefs.</p></tp:treatment-sec><tp:treatment-sec sec-type="Remarks"><title>Remarks.</title><p>Of the 18 valid species currently considered as valid of <italic><tp:taxon-name>Calliactis</tp:taxon-name></italic>, only two have been reported in the Gulf of Mexico and Caribbean Sea (<xref ref-type="bibr" rid="B34">Fautin 2013</xref>): <italic><tp:taxon-name>Calliactis polypus</tp:taxon-name></italic> (Forsskål, 1775) and <italic><tp:taxon-name>Calliactis tricolor</tp:taxon-name></italic>. These two species differ in the color of the cinclides, white in <italic><tp:taxon-name>Calliactis polypus</tp:taxon-name></italic> and dark-red in <italic><tp:taxon-name>Calliactis tricolor</tp:taxon-name></italic> (<xref ref-type="bibr" rid="B42">Gusmão 2010</xref>). In addition, <italic><tp:taxon-name>Calliactis tricolor</tp:taxon-name></italic> is distributed almost exclusively in the western Atlantic whereas <italic><tp:taxon-name>Calliactis polypus</tp:taxon-name></italic> has a wide distribution range, being found in the Red Sea, Hawaii, French Polynesia, Australia, South Africa, East Africa, Maldives, Cape Verde Islands, Japan, Galapagos, and Louisiana (<xref ref-type="bibr" rid="B42">Gusmão 2010</xref>, <xref ref-type="bibr" rid="B34">Fautin 2013</xref>).</p></tp:treatment-sec><tp:treatment-sec><!--Section generated to contain objects referenced in tp:taxon-treatment.--><table-wrap id="T2" position="float" orientation="portrait"><label>Table 2.</label><caption><p>Size and distribution of preserved cnidae from specimens examined. “m<sub>l</sub>” and “m<sub>w</sub>” are the means (length and width respectively), “d<sub>l</sub>” and “d<sub>w</sub>” are the standard deviations (length and width respectively), all in µm. “#<sup>1</sup>” and “#<sup>2</sup>” is the number of capsules measured per each specimen examined, “p” is the proportion of animals examined with respective to the type of cnida present.</p></caption><table><tbody><tr><th rowspan="1" colspan="1"><bold>Species</bold></th><th rowspan="1" colspan="1"><bold>Tissue</bold></th><th rowspan="1" colspan="1"><bold>Cnida</bold></th><th rowspan="1" colspan="1"><bold>Capsule length (µm)</bold></th><th rowspan="1" colspan="1"><bold>m<sub>l</sub></bold></th><th rowspan="1" colspan="1"><bold>d<sub>l</sub></bold></th><th rowspan="1" colspan="1"><bold>Capsule width (µm)</bold></th><th rowspan="1" colspan="1"><bold>m<sub>w</sub></bold></th><th rowspan="1" colspan="1"><bold>d<sub>w</sub></bold></th><th rowspan="1" colspan="1"><bold>#<sup>1</sup></bold></th><th rowspan="1" colspan="1"><bold>#<sup>2</sup></bold></th><th rowspan="1" colspan="1"><bold>p</bold></th></tr><tr><td rowspan="12" colspan="1"><italic><tp:taxon-name>Anemonia sargassensis</tp:taxon-name></italic></td><td rowspan="1" colspan="1">Tentacle</td><td rowspan="1" colspan="1">Basitrich</td><td rowspan="1" colspan="1">8.7–20.2</td><td rowspan="1" colspan="1">16.1</td><td rowspan="1" colspan="1">2.2</td><td rowspan="1" colspan="1">1.6–3.3</td><td rowspan="1" colspan="1">2.1</td><td rowspan="1" colspan="1">0.2</td><td rowspan="1" colspan="1">24</td><td rowspan="1" colspan="1">21</td><td rowspan="1" colspan="1">2/2</td></tr><tr><td rowspan="1" colspan="1"/><td rowspan="1" colspan="1">Basitrich</td><td rowspan="1" colspan="1">21.0–36.8</td><td rowspan="1" colspan="1">30.8</td><td rowspan="1" colspan="1">3.6</td><td rowspan="1" colspan="1">2.4–3.6</td><td rowspan="1" colspan="1">3.0</td><td rowspan="1" colspan="1">0.2</td><td rowspan="1" colspan="1">23</td><td rowspan="1" colspan="1">21</td><td rowspan="1" colspan="1">2/2</td></tr><tr><td rowspan="1" colspan="1"/><td rowspan="1" colspan="1">Spirocyst</td><td rowspan="1" colspan="1">15.1–40.0</td><td rowspan="1" colspan="1">25.3</td><td rowspan="1" colspan="1">7.0</td><td rowspan="1" colspan="1">2.2–3.5</td><td rowspan="1" colspan="1">2.9</td><td rowspan="1" colspan="1">0.3</td><td rowspan="1" colspan="1">21</td><td rowspan="1" colspan="1">20</td><td rowspan="1" colspan="1">2/2</td></tr><tr><td rowspan="1" colspan="1">Actinopharynx</td><td rowspan="1" colspan="1">Basitrich</td><td rowspan="1" colspan="1">13.9–33.5</td><td rowspan="1" colspan="1">24.9</td><td rowspan="1" colspan="1">3.9</td><td rowspan="1" colspan="1">2.1–4.0</td><td rowspan="1" colspan="1">3.2</td><td rowspan="1" colspan="1">0.4</td><td rowspan="1" colspan="1">20</td><td rowspan="1" colspan="1">26</td><td rowspan="1" colspan="1">2/2</td></tr><tr><td rowspan="1" colspan="1"/><td rowspan="1" colspan="1">Microbasic <italic>p</italic>-mastigophore</td><td rowspan="1" colspan="1">16.8–24.9</td><td rowspan="1" colspan="1">19.7</td><td rowspan="1" colspan="1">2.2</td><td rowspan="1" colspan="1">3.3–5.6</td><td rowspan="1" colspan="1">4.5</td><td rowspan="1" colspan="1">0.6</td><td rowspan="1" colspan="1">6</td><td rowspan="1" colspan="1">9</td><td rowspan="1" colspan="1">2/2</td></tr><tr><td rowspan="1" colspan="1">Column</td><td rowspan="1" colspan="1">Basitrich</td><td rowspan="1" colspan="1">13.3–22.6</td><td rowspan="1" colspan="1">18.3</td><td rowspan="1" colspan="1">2.4</td><td rowspan="1" colspan="1">2.1–3.0</td><td rowspan="1" colspan="1">2.5</td><td rowspan="1" colspan="1">0.2</td><td rowspan="1" colspan="1">21</td><td rowspan="1" colspan="1">20</td><td rowspan="1" colspan="1">2/2</td></tr><tr><td rowspan="1" colspan="1">Acrorhagi</td><td rowspan="1" colspan="1">Basitrich</td><td rowspan="1" colspan="1">14.6–26.4</td><td rowspan="1" colspan="1">20.1</td><td rowspan="1" colspan="1">3.0</td><td rowspan="1" colspan="1">2.1–3.2</td><td rowspan="1" colspan="1">2.4</td><td rowspan="1" colspan="1">0.1</td><td rowspan="1" colspan="1">20</td><td rowspan="1" colspan="1">22</td><td rowspan="1" colspan="1">2/2</td></tr><tr><td rowspan="1" colspan="1"/><td rowspan="1" colspan="1">Basitrich</td><td rowspan="1" colspan="1">27.8–43.7</td><td rowspan="1" colspan="1">35.8</td><td rowspan="1" colspan="1">3.6</td><td rowspan="1" colspan="1">2.5–3.5</td><td rowspan="1" colspan="1">3.1</td><td rowspan="1" colspan="1">0.1</td><td rowspan="1" colspan="1">21</td><td rowspan="1" colspan="1">21</td><td rowspan="1" colspan="1">2/2</td></tr><tr><td rowspan="1" colspan="1"/><td rowspan="1" colspan="1">Holotrich</td><td rowspan="1" colspan="1">31.1–42.4</td><td rowspan="1" colspan="1">36.8</td><td rowspan="1" colspan="1">2.6</td><td rowspan="1" colspan="1">4.4–6.9</td><td rowspan="1" colspan="1">5.1</td><td rowspan="1" colspan="1">0.4</td><td rowspan="1" colspan="1">22</td><td rowspan="1" colspan="1">20</td><td rowspan="1" colspan="1">2/2</td></tr><tr><td rowspan="1" colspan="1">Filament</td><td rowspan="1" colspan="1">Basitrich</td><td rowspan="1" colspan="1">12.9–32.7</td><td rowspan="1" colspan="1">19.2</td><td rowspan="1" colspan="1">5.2</td><td rowspan="1" colspan="1">1.8–3.0</td><td rowspan="1" colspan="1">2.4</td><td rowspan="1" colspan="1">0.2</td><td rowspan="1" colspan="1">20</td><td rowspan="1" colspan="1">27</td><td rowspan="1" colspan="1">2/2</td></tr><tr><td rowspan="1" colspan="1"/><td rowspan="1" colspan="1">Microbasic <italic>b</italic>-mastigophore</td><td rowspan="1" colspan="1">24.6–33.9</td><td rowspan="1" colspan="1">28.6</td><td rowspan="1" colspan="1">2.5</td><td rowspan="1" colspan="1">3.7–6.0</td><td rowspan="1" colspan="1">4.7</td><td rowspan="1" colspan="1">0.6</td><td rowspan="1" colspan="1">22</td><td rowspan="1" colspan="1">21</td><td rowspan="1" colspan="1">2/2</td></tr><tr><td rowspan="1" colspan="1"/><td rowspan="1" colspan="1">Microbasic <italic>p</italic>-mastigophore</td><td rowspan="1" colspan="1">15.0–24.5</td><td rowspan="1" colspan="1">20.4</td><td rowspan="1" colspan="1">2.3</td><td rowspan="1" colspan="1">3.7–5.9</td><td rowspan="1" colspan="1">4.8</td><td rowspan="1" colspan="1">0.5</td><td rowspan="1" colspan="1">21</td><td rowspan="1" colspan="1">22</td><td rowspan="1" colspan="1">2/2</td></tr><tr><td rowspan="13" colspan="1"><italic><tp:taxon-name>Anthopleura pallida</tp:taxon-name></italic></td><td rowspan="1" colspan="1">Tentacle</td><td rowspan="1" colspan="1">Basitrich</td><td rowspan="1" colspan="1">12.6–20.6</td><td rowspan="1" colspan="1">16.8</td><td rowspan="1" colspan="1">2.0</td><td rowspan="1" colspan="1">1.7–2.6</td><td rowspan="1" colspan="1">2.1</td><td rowspan="1" colspan="1">0.2</td><td rowspan="1" colspan="1">23</td><td rowspan="1" colspan="1">21</td><td rowspan="1" colspan="1">2/2</td></tr><tr><td rowspan="1" colspan="1"/><td rowspan="1" colspan="1">Spirocyst</td><td rowspan="1" colspan="1">11.8–19.2</td><td rowspan="1" colspan="1">16.0</td><td rowspan="1" colspan="1">1.4</td><td rowspan="1" colspan="1">2.3–3.6</td><td rowspan="1" colspan="1">2.9</td><td rowspan="1" colspan="1">0.3</td><td rowspan="1" colspan="1">28</td><td rowspan="1" colspan="1">21</td><td rowspan="1" colspan="1">2/2</td></tr><tr><td rowspan="1" colspan="1">Actinopharynx</td><td rowspan="1" colspan="1">Basitrich</td><td rowspan="1" colspan="1">15.0–27.0</td><td rowspan="1" colspan="1">21.6</td><td rowspan="1" colspan="1">3.1</td><td rowspan="1" colspan="1">1.8–3.1</td><td rowspan="1" colspan="1">2.5</td><td rowspan="1" colspan="1">0.3</td><td rowspan="1" colspan="1">23</td><td rowspan="1" colspan="1">24</td><td rowspan="1" colspan="1">2/2</td></tr><tr><td rowspan="1" colspan="1"/><td rowspan="1" colspan="1">Basitrich</td><td rowspan="1" colspan="1">10.1–18.0</td><td rowspan="1" colspan="1">14.0</td><td rowspan="1" colspan="1">1.7</td><td rowspan="1" colspan="1">1.5–2.4</td><td rowspan="1" colspan="1">1.9</td><td rowspan="1" colspan="1">0.1</td><td rowspan="1" colspan="1">15</td><td rowspan="1" colspan="1">22</td><td rowspan="1" colspan="1">2/2</td></tr><tr><td rowspan="1" colspan="1"/><td rowspan="1" colspan="1">Spirocyst</td><td rowspan="1" colspan="1">11.2–19.5</td><td rowspan="1" colspan="1">16.2</td><td rowspan="1" colspan="1">1.9</td><td rowspan="1" colspan="1">2.3–3.7</td><td rowspan="1" colspan="1">2.8</td><td rowspan="1" colspan="1">0.3</td><td rowspan="1" colspan="1">12</td><td rowspan="1" colspan="1">21</td><td rowspan="1" colspan="1">2/2</td></tr><tr><td rowspan="1" colspan="1"/><td rowspan="1" colspan="1">Microbasic <italic>b</italic>-mastigophore</td><td rowspan="1" colspan="1">20.9–28.3</td><td rowspan="1" colspan="1">24.6</td><td rowspan="1" colspan="1">2.7</td><td rowspan="1" colspan="1">2.8–4.4</td><td rowspan="1" colspan="1">3.3</td><td rowspan="1" colspan="1">0.5</td><td rowspan="1" colspan="1">5</td><td rowspan="1" colspan="1">1</td><td rowspan="1" colspan="1">2/2</td></tr><tr><td rowspan="1" colspan="1"/><td rowspan="1" colspan="1">Microbasic <italic>p</italic>-mastigophore</td><td rowspan="1" colspan="1">13.4–23.5</td><td rowspan="1" colspan="1">19.4</td><td rowspan="1" colspan="1">3.9</td><td rowspan="1" colspan="1">3.8–5.0</td><td rowspan="1" colspan="1">4.3</td><td rowspan="1" colspan="1">0.5</td><td rowspan="1" colspan="1">1</td><td rowspan="1" colspan="1">4</td><td rowspan="1" colspan="1">2/2</td></tr><tr><td rowspan="1" colspan="1">Column</td><td rowspan="1" colspan="1">Basitrich</td><td rowspan="1" colspan="1">14.7–19.3</td><td rowspan="1" colspan="1">17.2</td><td rowspan="1" colspan="1">1.2</td><td rowspan="1" colspan="1">2.8–4.2</td><td rowspan="1" colspan="1">3.2</td><td rowspan="1" colspan="1">0.3</td><td rowspan="1" colspan="1">22</td><td rowspan="1" colspan="1">22</td><td rowspan="1" colspan="1">2/2</td></tr><tr><td rowspan="1" colspan="1"/><td rowspan="1" colspan="1">Basitrich</td><td rowspan="1" colspan="1">8.7–17.1</td><td rowspan="1" colspan="1">14.2</td><td rowspan="1" colspan="1">1.6</td><td rowspan="1" colspan="1">1.4–2.4</td><td rowspan="1" colspan="1">2.0</td><td rowspan="1" colspan="1">0.1</td><td rowspan="1" colspan="1">26</td><td rowspan="1" colspan="1">21</td><td rowspan="1" colspan="1">2/2</td></tr><tr><td rowspan="1" colspan="1"/><td rowspan="1" colspan="1">Spirocyst</td><td rowspan="1" colspan="1">10.3–14.7</td><td rowspan="1" colspan="1">12.6</td><td rowspan="1" colspan="1">1.5</td><td rowspan="1" colspan="1">2.3–2.6</td><td rowspan="1" colspan="1">2.5</td><td rowspan="1" colspan="1">0.1</td><td rowspan="1" colspan="1">5</td><td rowspan="1" colspan="1">1</td><td rowspan="1" colspan="1">2/2</td></tr><tr><td rowspan="1" colspan="1">Acrorhagi</td><td rowspan="1" colspan="1">Basitrich</td><td rowspan="1" colspan="1">12.2–25.3</td><td rowspan="1" colspan="1">16.6</td><td rowspan="1" colspan="1">2.7</td><td rowspan="1" colspan="1">1.7–2.6</td><td rowspan="1" colspan="1">2.1</td><td rowspan="1" colspan="1">0.2</td><td rowspan="1" colspan="1">25</td><td rowspan="1" colspan="1">23</td><td rowspan="1" colspan="1">2/2</td></tr><tr><td rowspan="1" colspan="1"/><td rowspan="1" colspan="1">Basitrich</td><td rowspan="1" colspan="1">7.6–14.9</td><td rowspan="1" colspan="1">11.8</td><td rowspan="1" colspan="1">1.4</td><td rowspan="1" colspan="1">1.4–2.1</td><td rowspan="1" colspan="1">1.7</td><td rowspan="1" colspan="1">0.1</td><td rowspan="1" colspan="1">23</td><td rowspan="1" colspan="1">0</td><td rowspan="1" colspan="1">1/2</td></tr><tr><td rowspan="1" colspan="1"/><td rowspan="1" colspan="1">Spirocyst</td><td rowspan="1" colspan="1">11.3–23.9</td><td rowspan="1" colspan="1">17.8</td><td rowspan="1" colspan="1">2.6</td><td rowspan="1" colspan="1">1.9–3.5</td><td rowspan="1" colspan="1">2.6</td><td rowspan="1" colspan="1">0.4</td><td rowspan="1" colspan="1">22</td><td rowspan="1" colspan="1">20</td><td rowspan="1" colspan="1">2/2</td></tr><tr><td rowspan="9" colspan="1"/><td rowspan="1" colspan="1"/><td rowspan="1" colspan="1">Holotrich</td><td rowspan="1" colspan="1">17.9–39.3</td><td rowspan="1" colspan="1">31.8</td><td rowspan="1" colspan="1">3.8</td><td rowspan="1" colspan="1">2.4–4.7</td><td rowspan="1" colspan="1">3.6</td><td rowspan="1" colspan="1">0.5</td><td rowspan="1" colspan="1">29</td><td rowspan="1" colspan="1">25</td><td rowspan="1" colspan="1">2/2</td></tr><tr><td rowspan="1" colspan="1"/><td rowspan="1" colspan="1">Holotrich</td><td rowspan="1" colspan="1">21.1–36.5</td><td rowspan="1" colspan="1">27.9</td><td rowspan="1" colspan="1">4.2</td><td rowspan="1" colspan="1">2.3–3.3</td><td rowspan="1" colspan="1">2.8</td><td rowspan="1" colspan="1">0.2</td><td rowspan="1" colspan="1">24</td><td rowspan="1" colspan="1">0</td><td rowspan="1" colspan="1">1/2</td></tr><tr><td rowspan="1" colspan="1"/><td rowspan="1" colspan="1">Microbasic <italic>p</italic>-mastigophore</td><td rowspan="1" colspan="1">16.5–17.5</td><td rowspan="1" colspan="1">17.0</td><td rowspan="1" colspan="1">0.7</td><td rowspan="1" colspan="1">2.8–4.1</td><td rowspan="1" colspan="1">3.4</td><td rowspan="1" colspan="1">0.8</td><td rowspan="1" colspan="1">2</td><td rowspan="1" colspan="1">0</td><td rowspan="1" colspan="1">1/2</td></tr><tr><td rowspan="1" colspan="1">Filament</td><td rowspan="1" colspan="1">Basitrich</td><td rowspan="1" colspan="1">13.1–33.7</td><td rowspan="1" colspan="1">17.3</td><td rowspan="1" colspan="1">3.9</td><td rowspan="1" colspan="1">1.9–3.0</td><td rowspan="1" colspan="1">2.3</td><td rowspan="1" colspan="1">0.3</td><td rowspan="1" colspan="1">15</td><td rowspan="1" colspan="1">7</td><td rowspan="1" colspan="1">2/2</td></tr><tr><td rowspan="1" colspan="1"/><td rowspan="1" colspan="1">Basitrich</td><td rowspan="1" colspan="1">9.2–18.5</td><td rowspan="1" colspan="1">14.1</td><td rowspan="1" colspan="1">2.1</td><td rowspan="1" colspan="1">1.2–2.3</td><td rowspan="1" colspan="1">2.0</td><td rowspan="1" colspan="1">0.2</td><td rowspan="1" colspan="1">3</td><td rowspan="1" colspan="1">20</td><td rowspan="1" colspan="1">2/2</td></tr><tr><td rowspan="1" colspan="1"/><td rowspan="1" colspan="1">Spirocyst</td><td rowspan="1" colspan="1">10.9–19.2</td><td rowspan="1" colspan="1">15.5</td><td rowspan="1" colspan="1">2.1</td><td rowspan="1" colspan="1">1.9–3.5</td><td rowspan="1" colspan="1">2.6</td><td rowspan="1" colspan="1">0.3</td><td rowspan="1" colspan="1">20</td><td rowspan="1" colspan="1">4</td><td rowspan="1" colspan="1">2/2</td></tr><tr><td rowspan="1" colspan="1"/><td rowspan="1" colspan="1">Microbasic <italic>b</italic>-mastigophore</td><td rowspan="1" colspan="1">15.5–28.0</td><td rowspan="1" colspan="1">24.9</td><td rowspan="1" colspan="1">2.4</td><td rowspan="1" colspan="1">3.1–4.6</td><td rowspan="1" colspan="1">3.7</td><td rowspan="1" colspan="1">0.3</td><td rowspan="1" colspan="1">7</td><td rowspan="1" colspan="1">20</td><td rowspan="1" colspan="1">2/2</td></tr><tr><td rowspan="1" colspan="1"/><td rowspan="1" colspan="1">Holotrich</td><td rowspan="1" colspan="1">29.7–33.5</td><td rowspan="1" colspan="1">31.6</td><td rowspan="1" colspan="1">2.6</td><td rowspan="1" colspan="1">2.8–3.0</td><td rowspan="1" colspan="1">2.9</td><td rowspan="1" colspan="1">0.1</td><td rowspan="1" colspan="1">2</td><td rowspan="1" colspan="1">0</td><td rowspan="1" colspan="1">1/2</td></tr><tr><td rowspan="1" colspan="1"/><td rowspan="1" colspan="1">Microbasic <italic>p</italic>-mastigophore</td><td rowspan="1" colspan="1">17.2–23.4</td><td rowspan="1" colspan="1">20.5</td><td rowspan="1" colspan="1">2.2</td><td rowspan="1" colspan="1">4.2–4.8</td><td rowspan="1" colspan="1">4.5</td><td rowspan="1" colspan="1">0.2</td><td rowspan="1" colspan="1">1</td><td rowspan="1" colspan="1">4</td><td rowspan="1" colspan="1">2/2</td></tr><tr><td rowspan="11" colspan="1"><italic><tp:taxon-name>Bunodosoma cavernatum</tp:taxon-name></italic></td><td rowspan="1" colspan="1">Tentacle</td><td rowspan="1" colspan="1">Basitrich</td><td rowspan="1" colspan="1">10.7–29.5</td><td rowspan="1" colspan="1">21.0</td><td rowspan="1" colspan="1">4.7</td><td rowspan="1" colspan="1">1.6–3.4</td><td rowspan="1" colspan="1">2.1</td><td rowspan="1" colspan="1">0.4</td><td rowspan="1" colspan="1">21</td><td rowspan="1" colspan="1">22</td><td rowspan="1" colspan="1">2/2</td></tr><tr><td rowspan="1" colspan="1"/><td rowspan="1" colspan="1">Spirocyst</td><td rowspan="1" colspan="1">13.2–22.6</td><td rowspan="1" colspan="1">16.8</td><td rowspan="1" colspan="1">2.3</td><td rowspan="1" colspan="1">1.7–3.7</td><td rowspan="1" colspan="1">2.5</td><td rowspan="1" colspan="1">0.6</td><td rowspan="1" colspan="1">20</td><td rowspan="1" colspan="1">23</td><td rowspan="1" colspan="1">2/2</td></tr><tr><td rowspan="1" colspan="1">Actinopharynx</td><td rowspan="1" colspan="1">Basitrich</td><td rowspan="1" colspan="1">21.0–27.2</td><td rowspan="1" colspan="1">24.7</td><td rowspan="1" colspan="1">1.2</td><td rowspan="1" colspan="1">2.8–3.5</td><td rowspan="1" colspan="1">3.2</td><td rowspan="1" colspan="1">0.1</td><td rowspan="1" colspan="1">22</td><td rowspan="1" colspan="1">20</td><td rowspan="1" colspan="1">2/2</td></tr><tr><td rowspan="1" colspan="1"/><td rowspan="1" colspan="1">Microbasic <italic>p</italic>-mastigophore</td><td rowspan="1" colspan="1">16.3–21.1</td><td rowspan="1" colspan="1">18.5</td><td rowspan="1" colspan="1">1.5</td><td rowspan="1" colspan="1">3.7–6.0</td><td rowspan="1" colspan="1">4.9</td><td rowspan="1" colspan="1">0.5</td><td rowspan="1" colspan="1">4</td><td rowspan="1" colspan="1">22</td><td rowspan="1" colspan="1">2/2</td></tr><tr><td rowspan="1" colspan="1">Column</td><td rowspan="1" colspan="1">Basitrich</td><td rowspan="1" colspan="1">14.7–19.8</td><td rowspan="1" colspan="1">16.8</td><td rowspan="1" colspan="1">1.2</td><td rowspan="1" colspan="1">1.8–2.5</td><td rowspan="1" colspan="1">2.2</td><td rowspan="1" colspan="1">0.1</td><td rowspan="1" colspan="1">20</td><td rowspan="1" colspan="1">20</td><td rowspan="1" colspan="1">2/2</td></tr><tr><td rowspan="1" colspan="1"/><td rowspan="1" colspan="1">Basitrich</td><td rowspan="1" colspan="1">20.8–28.4</td><td rowspan="1" colspan="1">24.8</td><td rowspan="1" colspan="1">1.6</td><td rowspan="1" colspan="1">2.5–3.9</td><td rowspan="1" colspan="1">3.0</td><td rowspan="1" colspan="1">0.2</td><td rowspan="1" colspan="1">31</td><td rowspan="1" colspan="1">21</td><td rowspan="1" colspan="1">2/2</td></tr><tr><td rowspan="1" colspan="1">Acrorhagi</td><td rowspan="1" colspan="1">Basitrich</td><td rowspan="1" colspan="1">17.2–28.8</td><td rowspan="1" colspan="1">22.8</td><td rowspan="1" colspan="1">3.5</td><td rowspan="1" colspan="1">2.1–3.5</td><td rowspan="1" colspan="1">2.7</td><td rowspan="1" colspan="1">0.4</td><td rowspan="1" colspan="1">21</td><td rowspan="1" colspan="1">20</td><td rowspan="1" colspan="1">2/2</td></tr><tr><td rowspan="1" colspan="1"/><td rowspan="1" colspan="1">Holotrich</td><td rowspan="1" colspan="1">26.6–45.1</td><td rowspan="1" colspan="1">35.0</td><td rowspan="1" colspan="1">3.7</td><td rowspan="1" colspan="1">3.1–5.8</td><td rowspan="1" colspan="1">4.0</td><td rowspan="1" colspan="1">0.5</td><td rowspan="1" colspan="1">22</td><td rowspan="1" colspan="1">20</td><td rowspan="1" colspan="1">2/2</td></tr><tr><td rowspan="1" colspan="1">Filament</td><td rowspan="1" colspan="1">Basitrich</td><td rowspan="1" colspan="1">11.9–28.5</td><td rowspan="1" colspan="1">23.9</td><td rowspan="1" colspan="1">4.7</td><td rowspan="1" colspan="1">1.6–4.0</td><td rowspan="1" colspan="1">3.0</td><td rowspan="1" colspan="1">0.5</td><td rowspan="1" colspan="1">6</td><td rowspan="1" colspan="1">21</td><td rowspan="1" colspan="1">2/2</td></tr><tr><td rowspan="1" colspan="1"/><td rowspan="1" colspan="1">Microbasic <italic>b</italic>-mastigophore</td><td rowspan="1" colspan="1">20.5–37.4</td><td rowspan="1" colspan="1">28.0</td><td rowspan="1" colspan="1">4.3</td><td rowspan="1" colspan="1">4.2–8.9</td><td rowspan="1" colspan="1">6.2</td><td rowspan="1" colspan="1">1.7</td><td rowspan="1" colspan="1">30</td><td rowspan="1" colspan="1">22</td><td rowspan="1" colspan="1">2/2</td></tr><tr><td rowspan="1" colspan="1"/><td rowspan="1" colspan="1">Microbasic <italic>p</italic>-mastigophore</td><td rowspan="1" colspan="1">14.4–23.1</td><td rowspan="1" colspan="1">18.7</td><td rowspan="1" colspan="1">2.9</td><td rowspan="1" colspan="1">3.2–6.7</td><td rowspan="1" colspan="1">4.6</td><td rowspan="1" colspan="1">0.9</td><td rowspan="1" colspan="1">20</td><td rowspan="1" colspan="1">21</td><td rowspan="1" colspan="1">2/2</td></tr><tr><td rowspan="9" colspan="1"><italic><tp:taxon-name>Isoaulactinia stelloides</tp:taxon-name></italic></td><td rowspan="1" colspan="1">Tentacle</td><td rowspan="1" colspan="1">Basitrich</td><td rowspan="1" colspan="1">14.1–23.6</td><td rowspan="1" colspan="1">18.5</td><td rowspan="1" colspan="1">2.8</td><td rowspan="1" colspan="1">1.9–2.8</td><td rowspan="1" colspan="1">2.4</td><td rowspan="1" colspan="1">0.2</td><td rowspan="1" colspan="1">21</td><td rowspan="1" colspan="1">21</td><td rowspan="1" colspan="1">2/2</td></tr><tr><td rowspan="1" colspan="1"/><td rowspan="1" colspan="1">Macrobasic <italic>p</italic>-mastigophore</td><td rowspan="1" colspan="1">16.0–25.6</td><td rowspan="1" colspan="1">22.0</td><td rowspan="1" colspan="1">1.6</td><td rowspan="1" colspan="1">5.1–9.2</td><td rowspan="1" colspan="1">7.3</td><td rowspan="1" colspan="1">0.9</td><td rowspan="1" colspan="1">23</td><td rowspan="1" colspan="1">22</td><td rowspan="1" colspan="1">2/2</td></tr><tr><td rowspan="1" colspan="1"/><td rowspan="1" colspan="1">Spirocyst</td><td rowspan="1" colspan="1">12.2–22.2</td><td rowspan="1" colspan="1">17.4</td><td rowspan="1" colspan="1">2.6</td><td rowspan="1" colspan="1">1.9–3.0</td><td rowspan="1" colspan="1">2.4</td><td rowspan="1" colspan="1">0.2</td><td rowspan="1" colspan="1">21</td><td rowspan="1" colspan="1">21</td><td rowspan="1" colspan="1">2/2</td></tr><tr><td rowspan="1" colspan="1">Actinopharynx</td><td rowspan="1" colspan="1">Basitrich</td><td rowspan="1" colspan="1">11.7–18.5</td><td rowspan="1" colspan="1">13.7</td><td rowspan="1" colspan="1">1.7</td><td rowspan="1" colspan="1">1.6–2.7</td><td rowspan="1" colspan="1">2.1</td><td rowspan="1" colspan="1">0.2</td><td rowspan="1" colspan="1">21</td><td rowspan="1" colspan="1">21</td><td rowspan="1" colspan="1">2/2</td></tr><tr><td rowspan="1" colspan="1"/><td rowspan="1" colspan="1">Basitrich</td><td rowspan="1" colspan="1">16.6–34.1</td><td rowspan="1" colspan="1">26.4</td><td rowspan="1" colspan="1">2.9</td><td rowspan="1" colspan="1">2.3–3.2</td><td rowspan="1" colspan="1">2.9</td><td rowspan="1" colspan="1">0.2</td><td rowspan="1" colspan="1">29</td><td rowspan="1" colspan="1">22</td><td rowspan="1" colspan="1">2/2</td></tr><tr><td rowspan="1" colspan="1"/><td rowspan="1" colspan="1">Macrobasic <italic>p</italic>-mastigophore</td><td rowspan="1" colspan="1">21.1–26.9</td><td rowspan="1" colspan="1">24.4</td><td rowspan="1" colspan="1">1.4</td><td rowspan="1" colspan="1">6.3–8.3</td><td rowspan="1" colspan="1">7.6</td><td rowspan="1" colspan="1">0.5</td><td rowspan="1" colspan="1">4</td><td rowspan="1" colspan="1">20</td><td rowspan="1" colspan="1">2/2</td></tr><tr><td rowspan="1" colspan="1"/><td rowspan="1" colspan="1">Microbasic <italic>p</italic>-mastigophore</td><td rowspan="1" colspan="1">18.0–28.6</td><td rowspan="1" colspan="1">25.2</td><td rowspan="1" colspan="1">2.7</td><td rowspan="1" colspan="1">4.1–5.7</td><td rowspan="1" colspan="1">4.9</td><td rowspan="1" colspan="1">0.4</td><td rowspan="1" colspan="1">10</td><td rowspan="1" colspan="1">5</td><td rowspan="1" colspan="1">2/2</td></tr><tr><td rowspan="1" colspan="1"/><td rowspan="1" colspan="1">Microbasic <italic>b</italic>-mastigophore</td><td rowspan="1" colspan="1">15.2–33.2</td><td rowspan="1" colspan="1">26.9</td><td rowspan="1" colspan="1">5.7</td><td rowspan="1" colspan="1">2.8–4.0</td><td rowspan="1" colspan="1">3.4</td><td rowspan="1" colspan="1">0.3</td><td rowspan="1" colspan="1">1</td><td rowspan="1" colspan="1">6</td><td rowspan="1" colspan="1">2/2</td></tr><tr><td rowspan="1" colspan="1"/><td rowspan="1" colspan="1">Long, curved basitrich</td><td rowspan="1" colspan="1">18.9–32.8</td><td rowspan="1" colspan="1">24.9</td><td rowspan="1" colspan="1">4.8</td><td rowspan="1" colspan="1">1.6–2.2</td><td rowspan="1" colspan="1">1.9</td><td rowspan="1" colspan="1">0.2</td><td rowspan="1" colspan="1">6</td><td rowspan="1" colspan="1">6</td><td rowspan="1" colspan="1">2/2</td></tr><tr><td rowspan="11" colspan="1"/><td rowspan="1" colspan="1">Column</td><td rowspan="1" colspan="1">Basitrich</td><td rowspan="1" colspan="1">11.8–15.7</td><td rowspan="1" colspan="1">13.5</td><td rowspan="1" colspan="1">0.9</td><td rowspan="1" colspan="1">1.9–2.8</td><td rowspan="1" colspan="1">2.3</td><td rowspan="1" colspan="1">0.1</td><td rowspan="1" colspan="1">23</td><td rowspan="1" colspan="1">21</td><td rowspan="1" colspan="1">2/2</td></tr><tr><td rowspan="1" colspan="1"/><td rowspan="1" colspan="1">Macrobasic <italic>p</italic>-mastigophore</td><td rowspan="1" colspan="1">22.2–27.7</td><td rowspan="1" colspan="1">24.5</td><td rowspan="1" colspan="1">1.2</td><td rowspan="1" colspan="1">5.2–7.5</td><td rowspan="1" colspan="1">6.3</td><td rowspan="1" colspan="1">0.5</td><td rowspan="1" colspan="1">26</td><td rowspan="1" colspan="1">20</td><td rowspan="1" colspan="1">2/2</td></tr><tr><td rowspan="1" colspan="1"/><td rowspan="1" colspan="1">Long, curved basitrich</td><td rowspan="1" colspan="1">25.1–31.3</td><td rowspan="1" colspan="1">28.2</td><td rowspan="1" colspan="1">4.3</td><td rowspan="1" colspan="1">2.2–2.3</td><td rowspan="1" colspan="1">2.3</td><td rowspan="1" colspan="1">0.1</td><td rowspan="1" colspan="1">2</td><td rowspan="1" colspan="1">0</td><td rowspan="1" colspan="1">1/2</td></tr><tr><td rowspan="1" colspan="1">Marginal projection</td><td rowspan="1" colspan="1">Basitrich</td><td rowspan="1" colspan="1">11.1–13.8</td><td rowspan="1" colspan="1">12.3</td><td rowspan="1" colspan="1">0.7</td><td rowspan="1" colspan="1">1.8–2.8</td><td rowspan="1" colspan="1">2.3</td><td rowspan="1" colspan="1">0.2</td><td rowspan="1" colspan="1">26</td><td rowspan="1" colspan="1">20</td><td rowspan="1" colspan="1">2/2</td></tr><tr><td rowspan="1" colspan="1"/><td rowspan="1" colspan="1">Macrobasic <italic>p</italic>-mastigophore</td><td rowspan="1" colspan="1">20.1–25.9</td><td rowspan="1" colspan="1">22.7</td><td rowspan="1" colspan="1">1.4</td><td rowspan="1" colspan="1">5.2–8.5</td><td rowspan="1" colspan="1">6.5</td><td rowspan="1" colspan="1">0.8</td><td rowspan="1" colspan="1">32</td><td rowspan="1" colspan="1">20</td><td rowspan="1" colspan="1">2/2</td></tr><tr><td rowspan="1" colspan="1">Filament</td><td rowspan="1" colspan="1">Basitrich</td><td rowspan="1" colspan="1">10.8–15.5</td><td rowspan="1" colspan="1">13.4</td><td rowspan="1" colspan="1">1.1</td><td rowspan="1" colspan="1">1.6–2.2</td><td rowspan="1" colspan="1">1.9</td><td rowspan="1" colspan="1">0.1</td><td rowspan="1" colspan="1">24</td><td rowspan="1" colspan="1">20</td><td rowspan="1" colspan="1">2/2</td></tr><tr><td rowspan="1" colspan="1"/><td rowspan="1" colspan="1">Basitrich</td><td rowspan="1" colspan="1">17.6–31.8</td><td rowspan="1" colspan="1">22.2</td><td rowspan="1" colspan="1">3.4</td><td rowspan="1" colspan="1">1.7–3.1</td><td rowspan="1" colspan="1">2.3</td><td rowspan="1" colspan="1">0.3</td><td rowspan="1" colspan="1">20</td><td rowspan="1" colspan="1">21</td><td rowspan="1" colspan="1">2/2</td></tr><tr><td rowspan="1" colspan="1"/><td rowspan="1" colspan="1">Macrobasic <italic>p</italic>-mastigophore</td><td rowspan="1" colspan="1">23.3–29.3</td><td rowspan="1" colspan="1">26.0</td><td rowspan="1" colspan="1">1.4</td><td rowspan="1" colspan="1">5.9–8.1</td><td rowspan="1" colspan="1">7.1</td><td rowspan="1" colspan="1">0.4</td><td rowspan="1" colspan="1">20</td><td rowspan="1" colspan="1">20</td><td rowspan="1" colspan="1">2/2</td></tr><tr><td rowspan="1" colspan="1"/><td rowspan="1" colspan="1">Microbasic <italic>p</italic>-mastigophore</td><td rowspan="1" colspan="1">17.6–32.3</td><td rowspan="1" colspan="1">25.9</td><td rowspan="1" colspan="1">3.3</td><td rowspan="1" colspan="1">3.9–6.0</td><td rowspan="1" colspan="1">4.7</td><td rowspan="1" colspan="1">0.4</td><td rowspan="1" colspan="1">15</td><td rowspan="1" colspan="1">23</td><td rowspan="1" colspan="1">2/2</td></tr><tr><td rowspan="1" colspan="1"/><td rowspan="1" colspan="1">Microbasic <italic>b</italic>-mastigophore</td><td rowspan="1" colspan="1">29.3–39.7</td><td rowspan="1" colspan="1">34.1</td><td rowspan="1" colspan="1">2.4</td><td rowspan="1" colspan="1">3.2–4.9</td><td rowspan="1" colspan="1">3.9</td><td rowspan="1" colspan="1">0.4</td><td rowspan="1" colspan="1">20</td><td rowspan="1" colspan="1">22</td><td rowspan="1" colspan="1">2/2</td></tr><tr><td rowspan="1" colspan="1"/><td rowspan="1" colspan="1">Long, curved basitrich</td><td rowspan="1" colspan="1">17.0–29.7</td><td rowspan="1" colspan="1">24.1</td><td rowspan="1" colspan="1">5.5</td><td rowspan="1" colspan="1">1.5–2.2</td><td rowspan="1" colspan="1">1.9</td><td rowspan="1" colspan="1">0.3</td><td rowspan="1" colspan="1">4</td><td rowspan="1" colspan="1">0</td><td rowspan="1" colspan="1">1/2</td></tr><tr><td rowspan="13" colspan="1"><italic><tp:taxon-name>Lebrunia coralligens</tp:taxon-name></italic></td><td rowspan="1" colspan="1">Tentacle</td><td rowspan="1" colspan="1">Basitrich</td><td rowspan="1" colspan="1">12.3–33.5</td><td rowspan="1" colspan="1">26.2</td><td rowspan="1" colspan="1">4.8</td><td rowspan="1" colspan="1">1.7–2.6</td><td rowspan="1" colspan="1">2.2</td><td rowspan="1" colspan="1">0.2</td><td rowspan="1" colspan="1">20</td><td rowspan="1" colspan="1">24</td><td rowspan="1" colspan="1">2/2</td></tr><tr><td rowspan="1" colspan="1"/><td rowspan="1" colspan="1">Spirocyst</td><td rowspan="1" colspan="1">17.1–29.9</td><td rowspan="1" colspan="1">23.8</td><td rowspan="1" colspan="1">3.5</td><td rowspan="1" colspan="1">2.8–5.5</td><td rowspan="1" colspan="1">4.1</td><td rowspan="1" colspan="1">0.6</td><td rowspan="1" colspan="1">2</td><td rowspan="1" colspan="1">21</td><td rowspan="1" colspan="1">2/2</td></tr><tr><td rowspan="1" colspan="1"/><td rowspan="1" colspan="1">Microbasic <italic>p</italic>-amastigophore</td><td rowspan="1" colspan="1">11.8–14.6</td><td rowspan="1" colspan="1">13.2</td><td rowspan="1" colspan="1">1.1</td><td rowspan="1" colspan="1">2.5–3.1</td><td rowspan="1" colspan="1">2.7</td><td rowspan="1" colspan="1">0.2</td><td rowspan="1" colspan="1">4</td><td rowspan="1" colspan="1">0</td><td rowspan="1" colspan="1">1/2</td></tr><tr><td rowspan="1" colspan="1"/><td rowspan="1" colspan="1">Microbasic <italic>p</italic>-amastigophore</td><td rowspan="1" colspan="1">29.0–68.7</td><td rowspan="1" colspan="1">48.6</td><td rowspan="1" colspan="1">9.0</td><td rowspan="1" colspan="1">4.4–7.1</td><td rowspan="1" colspan="1">5.6</td><td rowspan="1" colspan="1">0.6</td><td rowspan="1" colspan="1">20</td><td rowspan="1" colspan="1">21</td><td rowspan="1" colspan="1">2/2</td></tr><tr><td rowspan="1" colspan="1">Pseudotentacle</td><td rowspan="1" colspan="1">Basitrich</td><td rowspan="1" colspan="1">8.9–26.8</td><td rowspan="1" colspan="1">15.4</td><td rowspan="1" colspan="1">4.3</td><td rowspan="1" colspan="1">1.7–2.8</td><td rowspan="1" colspan="1">2.2</td><td rowspan="1" colspan="1">0.2</td><td rowspan="1" colspan="1">22</td><td rowspan="1" colspan="1">23</td><td rowspan="1" colspan="1">2/2</td></tr><tr><td rowspan="1" colspan="1"/><td rowspan="1" colspan="1">Microbasic <italic>p</italic>-amastigophore</td><td rowspan="1" colspan="1">37.2–67.8</td><td rowspan="1" colspan="1">51.5</td><td rowspan="1" colspan="1">5.7</td><td rowspan="1" colspan="1">10.8–15.7</td><td rowspan="1" colspan="1">13.0</td><td rowspan="1" colspan="1">1.8</td><td rowspan="1" colspan="1">25</td><td rowspan="1" colspan="1">21</td><td rowspan="1" colspan="1">2/2</td></tr><tr><td rowspan="1" colspan="1"/><td rowspan="1" colspan="1">Microbasic <italic>p</italic>-amastigophore</td><td rowspan="1" colspan="1">11.7–25.9</td><td rowspan="1" colspan="1">17.2</td><td rowspan="1" colspan="1">2.8</td><td rowspan="1" colspan="1">2.3–4.6</td><td rowspan="1" colspan="1">3.3</td><td rowspan="1" colspan="1">0.4</td><td rowspan="1" colspan="1">20</td><td rowspan="1" colspan="1">20</td><td rowspan="1" colspan="1">2/2</td></tr><tr><td rowspan="1" colspan="1">Actinopharynx</td><td rowspan="1" colspan="1">Microbasic <italic>p</italic>-amastigophore</td><td rowspan="1" colspan="1">10.7–21.6</td><td rowspan="1" colspan="1">13.7</td><td rowspan="1" colspan="1">2.0</td><td rowspan="1" colspan="1">2.3–3.7</td><td rowspan="1" colspan="1">2.7</td><td rowspan="1" colspan="1">0.3</td><td rowspan="1" colspan="1">20</td><td rowspan="1" colspan="1">23</td><td rowspan="1" colspan="1">2/2</td></tr><tr><td rowspan="1" colspan="1"/><td rowspan="1" colspan="1">Microbasic <italic>p</italic>-amastigophore</td><td rowspan="1" colspan="1">18.8–45.1</td><td rowspan="1" colspan="1">34.6</td><td rowspan="1" colspan="1">7.9</td><td rowspan="1" colspan="1">3.4–6.3</td><td rowspan="1" colspan="1">5.1</td><td rowspan="1" colspan="1">0.6</td><td rowspan="1" colspan="1">21</td><td rowspan="1" colspan="1">20</td><td rowspan="1" colspan="1">2/2</td></tr><tr><td rowspan="1" colspan="1">Column</td><td rowspan="1" colspan="1">Basitrich</td><td rowspan="1" colspan="1">9.0–14.0</td><td rowspan="1" colspan="1">10.9</td><td rowspan="1" colspan="1">1.0</td><td rowspan="1" colspan="1">1.6–2.6</td><td rowspan="1" colspan="1">2.1</td><td rowspan="1" colspan="1">0.2</td><td rowspan="1" colspan="1">24</td><td rowspan="1" colspan="1">20</td><td rowspan="1" colspan="1">2/2</td></tr><tr><td rowspan="1" colspan="1"/><td rowspan="1" colspan="1">Microbasic <italic>p</italic>-amastigophore</td><td rowspan="1" colspan="1">12.1–23.5</td><td rowspan="1" colspan="1">14.8</td><td rowspan="1" colspan="1">1.8</td><td rowspan="1" colspan="1">2.7–4.0</td><td rowspan="1" colspan="1">3.3</td><td rowspan="1" colspan="1">0.3</td><td rowspan="1" colspan="1">23</td><td rowspan="1" colspan="1">21</td><td rowspan="1" colspan="1">2/2</td></tr><tr><td rowspan="1" colspan="1">Filament</td><td rowspan="1" colspan="1">Microbasic <italic>p</italic>-amastigophore</td><td rowspan="1" colspan="1">11.2–17.3</td><td rowspan="1" colspan="1">13.6</td><td rowspan="1" colspan="1">1.2</td><td rowspan="1" colspan="1">2.2–3.3</td><td rowspan="1" colspan="1">2.7</td><td rowspan="1" colspan="1">0.3</td><td rowspan="1" colspan="1">20</td><td rowspan="1" colspan="1">20</td><td rowspan="1" colspan="1">2/2</td></tr><tr><td rowspan="1" colspan="1"/><td rowspan="1" colspan="1">Microbasic <italic>p</italic>-amastigophore</td><td rowspan="1" colspan="1">29.1–46.5</td><td rowspan="1" colspan="1">37.1</td><td rowspan="1" colspan="1">4.0</td><td rowspan="1" colspan="1">4.4–6.2</td><td rowspan="1" colspan="1">5.4</td><td rowspan="1" colspan="1">0.4</td><td rowspan="1" colspan="1">20</td><td rowspan="1" colspan="1">10</td><td rowspan="1" colspan="1">2/2</td></tr><tr><td rowspan="4" colspan="1"><italic><tp:taxon-name>Actinoporus elegans</tp:taxon-name></italic></td><td rowspan="1" colspan="1">Tentacle</td><td rowspan="1" colspan="1">Basitrich</td><td rowspan="1" colspan="1">15.8–20.8</td><td rowspan="1" colspan="1">17.4</td><td rowspan="1" colspan="1">2.2</td><td rowspan="1" colspan="1">2.4–3.0</td><td rowspan="1" colspan="1">2.7</td><td rowspan="1" colspan="1">0.2</td><td rowspan="1" colspan="1">4</td><td rowspan="1" colspan="1">0</td><td rowspan="1" colspan="1">1/1</td></tr><tr><td rowspan="1" colspan="1"/><td rowspan="1" colspan="1">Spirocyst</td><td rowspan="1" colspan="1">26.6–37.6</td><td rowspan="1" colspan="1">32.8</td><td rowspan="1" colspan="1">3.2</td><td rowspan="1" colspan="1">2.2–2.9</td><td rowspan="1" colspan="1">2.6</td><td rowspan="1" colspan="1">0.1</td><td rowspan="1" colspan="1">23</td><td rowspan="1" colspan="1">0</td><td rowspan="1" colspan="1">1/1</td></tr><tr><td rowspan="1" colspan="1">Actinopharynx</td><td rowspan="1" colspan="1">Basitrich</td><td rowspan="1" colspan="1">25.6–32.5</td><td rowspan="1" colspan="1">27.9</td><td rowspan="1" colspan="1">1.7</td><td rowspan="1" colspan="1">3.5–4.8</td><td rowspan="1" colspan="1">4.2</td><td rowspan="1" colspan="1">0.3</td><td rowspan="1" colspan="1">21</td><td rowspan="1" colspan="1">0</td><td rowspan="1" colspan="1">1/1</td></tr><tr><td rowspan="1" colspan="1"/><td rowspan="1" colspan="1">Microbasic <italic>p</italic>-mastigophore</td><td rowspan="1" colspan="1">29.8–34.9</td><td rowspan="1" colspan="1">31.9</td><td rowspan="1" colspan="1">1.4</td><td rowspan="1" colspan="1">6.6–9.0</td><td rowspan="1" colspan="1">7.8</td><td rowspan="1" colspan="1">0.5</td><td rowspan="1" colspan="1">22</td><td rowspan="1" colspan="1">0</td><td rowspan="1" colspan="1">1/1</td></tr><tr><td rowspan="3" colspan="1"/><td rowspan="1" colspan="1">Column</td><td rowspan="1" colspan="1">Basitrich</td><td rowspan="1" colspan="1">10.1–24.9</td><td rowspan="1" colspan="1">17.8</td><td rowspan="1" colspan="1">3.7</td><td rowspan="1" colspan="1">1.5–2.6</td><td rowspan="1" colspan="1">2.1</td><td rowspan="1" colspan="1">0.2</td><td rowspan="1" colspan="1">22</td><td rowspan="1" colspan="1">0</td><td rowspan="1" colspan="1">1/1</td></tr><tr><td rowspan="1" colspan="1">Filament</td><td rowspan="1" colspan="1">Basitrich</td><td rowspan="1" colspan="1">16.1–24.5</td><td rowspan="1" colspan="1">21.3</td><td rowspan="1" colspan="1">2.2</td><td rowspan="1" colspan="1">2.1–3.1</td><td rowspan="1" colspan="1">2.6</td><td rowspan="1" colspan="1">0.2</td><td rowspan="1" colspan="1">20</td><td rowspan="1" colspan="1">0</td><td rowspan="1" colspan="1">1/1</td></tr><tr><td rowspan="1" colspan="1"/><td rowspan="1" colspan="1">Microbasic <italic>p</italic>-mastigophore</td><td rowspan="1" colspan="1">25.7–30.2</td><td rowspan="1" colspan="1">27.8</td><td rowspan="1" colspan="1">1.1</td><td rowspan="1" colspan="1">5.3–6.9</td><td rowspan="1" colspan="1">6.0</td><td rowspan="1" colspan="1">0.4</td><td rowspan="1" colspan="1">20</td><td rowspan="1" colspan="1">0</td><td rowspan="1" colspan="1">1/1</td></tr><tr><td rowspan="9" colspan="1"><italic><tp:taxon-name>Calliactis tricolor</tp:taxon-name></italic></td><td rowspan="1" colspan="1">Tentacle</td><td rowspan="1" colspan="1">Basitrich</td><td rowspan="1" colspan="1">12.9–16.3</td><td rowspan="1" colspan="1">15.0</td><td rowspan="1" colspan="1">0.8</td><td rowspan="1" colspan="1">1.4–2.5</td><td rowspan="1" colspan="1">1.7</td><td rowspan="1" colspan="1">0.2</td><td rowspan="1" colspan="1">21</td><td rowspan="1" colspan="1">6</td><td rowspan="1" colspan="1">2/2</td></tr><tr><td rowspan="1" colspan="1"/><td rowspan="1" colspan="1">Spirocyst</td><td rowspan="1" colspan="1">16.9–29.1</td><td rowspan="1" colspan="1">22.9</td><td rowspan="1" colspan="1">3.1</td><td rowspan="1" colspan="1">3.0–4.9</td><td rowspan="1" colspan="1">3.9</td><td rowspan="1" colspan="1">0.6</td><td rowspan="1" colspan="1">0</td><td rowspan="1" colspan="1">21</td><td rowspan="1" colspan="1">1/2</td></tr><tr><td rowspan="1" colspan="1">Actinopharynx</td><td rowspan="1" colspan="1">Basitrich</td><td rowspan="1" colspan="1">13.3–25.5</td><td rowspan="1" colspan="1">19.3</td><td rowspan="1" colspan="1">4.4</td><td rowspan="1" colspan="1">1.4–3.3</td><td rowspan="1" colspan="1">2.3</td><td rowspan="1" colspan="1">0.4</td><td rowspan="1" colspan="1">24</td><td rowspan="1" colspan="1">21</td><td rowspan="1" colspan="1">2/2</td></tr><tr><td rowspan="1" colspan="1"/><td rowspan="1" colspan="1">Microbasic <italic>p</italic>-mastigophore</td><td rowspan="1" colspan="1">13.4–18.2</td><td rowspan="1" colspan="1">16.0</td><td rowspan="1" colspan="1">1.0</td><td rowspan="1" colspan="1">2.3–3.1</td><td rowspan="1" colspan="1">2.6</td><td rowspan="1" colspan="1">0.2</td><td rowspan="1" colspan="1">20</td><td rowspan="1" colspan="1">0</td><td rowspan="1" colspan="1">1/2</td></tr><tr><td rowspan="1" colspan="1">Column</td><td rowspan="1" colspan="1">Basitrich</td><td rowspan="1" colspan="1">8.0–16.5</td><td rowspan="1" colspan="1">11.4</td><td rowspan="1" colspan="1">2.4</td><td rowspan="1" colspan="1">1.3–2.4</td><td rowspan="1" colspan="1">1.8</td><td rowspan="1" colspan="1">0.3</td><td rowspan="1" colspan="1">20</td><td rowspan="1" colspan="1">20</td><td rowspan="1" colspan="1">2/2</td></tr><tr><td rowspan="1" colspan="1">Filament</td><td rowspan="1" colspan="1">Basitrich</td><td rowspan="1" colspan="1">13.7–26.2</td><td rowspan="1" colspan="1">19.5</td><td rowspan="1" colspan="1">4.1</td><td rowspan="1" colspan="1">1.9–3.0</td><td rowspan="1" colspan="1">2.3</td><td rowspan="1" colspan="1">0.2</td><td rowspan="1" colspan="1">20</td><td rowspan="1" colspan="1">21</td><td rowspan="1" colspan="1">2/2</td></tr><tr><td rowspan="1" colspan="1"/><td rowspan="1" colspan="1">Basitrich</td><td rowspan="1" colspan="1">9.2–12.7</td><td rowspan="1" colspan="1">10.7</td><td rowspan="1" colspan="1">0.8</td><td rowspan="1" colspan="1">1.4–1.8</td><td rowspan="1" colspan="1">1.7</td><td rowspan="1" colspan="1">0.1</td><td rowspan="1" colspan="1">0</td><td rowspan="1" colspan="1">22</td><td rowspan="1" colspan="1">1/2</td></tr><tr><td rowspan="1" colspan="1"/><td rowspan="1" colspan="1">Microbasic <italic>p</italic>-mastigophore</td><td rowspan="1" colspan="1">14.2–24.1</td><td rowspan="1" colspan="1">17.6</td><td rowspan="1" colspan="1">2.8</td><td rowspan="1" colspan="1">2.3–4.6</td><td rowspan="1" colspan="1">3.3</td><td rowspan="1" colspan="1">0.7</td><td rowspan="1" colspan="1">22</td><td rowspan="1" colspan="1">21</td><td rowspan="1" colspan="1">2/2</td></tr><tr><td rowspan="1" colspan="1">Acontia</td><td rowspan="1" colspan="1">Basitrich</td><td rowspan="1" colspan="1">13.6–25.3</td><td rowspan="1" colspan="1">19.5</td><td rowspan="1" colspan="1">3.9</td><td rowspan="1" colspan="1">2.0–3.4</td><td rowspan="1" colspan="1">2.7</td><td rowspan="1" colspan="1">0.4</td><td rowspan="1" colspan="1">20</td><td rowspan="1" colspan="1">21</td><td rowspan="1" colspan="1">2/2</td></tr></tbody></table></table-wrap></tp:treatment-sec><ref-list><ref id="B50"><mixed-citation xmlns:xlink="http://www.w3.org/1999/xlink" xlink:type="simple"><person-group><name name-style="western"><surname>Le Sueur</surname><given-names>CA</given-names></name></person-group> (<year>1817</year>) <article-title>Observations on several species of the genus Actinia; illustrated by figures.</article-title><source>Journal of the Academic of Sciences of Philadelphia</source><volume>1</volume>: <fpage>149</fpage>–<lpage>154</lpage>, <fpage>169</fpage>–<lpage>189</lpage>.</mixed-citation></ref><ref id="B56"><mixed-citation xmlns:xlink="http://www.w3.org/1999/xlink" xlink:type="simple"><person-group><name name-style="western"><surname>Milne-Edwards</surname><given-names>H</given-names></name></person-group> (<year>1857</year>) <article-title>Historie Naturelle des Coralliaries ou Polypes Proprement Dits</article-title>, vol. <volume>1</volume>. <publisher-name>Librairie Encyclopédique de Roret</publisher-name>, <publisher-loc>Paris</publisher-loc>, <lpage>326</lpage> pp.</mixed-citation></ref><ref id="B24"><mixed-citation xmlns:xlink="http://www.w3.org/1999/xlink" xlink:type="simple"><person-group><name name-style="western"><surname>Duchassaing</surname><given-names>P</given-names></name><name name-style="western"><surname>Michelotti</surname><given-names>G</given-names></name></person-group> (<year>1864</year>) <article-title>Supplément au mémoire sur les Coralliaires des Antilles.</article-title><publisher-name>Imprimerie Royale</publisher-name>, <publisher-loc>Turin</publisher-loc>, <lpage>112</lpage> pp.</mixed-citation></ref><ref id="B25"><mixed-citation xmlns:xlink="http://www.w3.org/1999/xlink" xlink:type="simple"><person-group><name name-style="western"><surname>Duchassaing</surname><given-names>P</given-names></name><name name-style="western"><surname>Michelotti</surname><given-names>G</given-names></name></person-group> (<year>1866</year>) <article-title>Supplément au mémoire sur les Coralliaires des Antilles.</article-title><source>Memorie Reale Accademia delle Scienze di Torino</source><volume>8</volume>(<issue>2</issue>): <fpage>97</fpage>-<lpage>206</lpage>.</mixed-citation></ref><ref id="B70"><mixed-citation xmlns:xlink="http://www.w3.org/1999/xlink" xlink:type="simple"><person-group><name name-style="western"><surname>Verrill</surname><given-names>AE</given-names></name></person-group> (<year>1869</year>) <article-title>Review of the corals and polyps of the west coast of America.</article-title><source>Transactions of the Connecticut Academy of Arts and Sciences</source><volume>1</volume>(<issue>6</issue>): <fpage>377</fpage>-<lpage>558</lpage>.</mixed-citation></ref><ref id="B54"><mixed-citation xmlns:xlink="http://www.w3.org/1999/xlink" xlink:type="simple"><person-group><name name-style="western"><surname>McMurrich</surname><given-names>JP</given-names></name></person-group> (<year>1893</year>) <article-title>Report on the Actiniæ collected by the United States Commision Steamer Albatross during the winter of 1887–1888.</article-title><source>Proceedings of the United States National Museum</source><volume>16</volume>(<issue>930</issue>): <fpage>119</fpage>-<lpage>216</lpage>. doi: <ext-link ext-link-type="uri" xlink:href="http://dx.doi.org/10.5479/si.00963801.16-930.119" xlink:type="simple">10.5479/si.00963801.16-930.119</ext-link></mixed-citation></ref><ref id="B2"><mixed-citation xmlns:xlink="http://www.w3.org/1999/xlink" xlink:type="simple"><person-group><name name-style="western"><surname>Andres</surname><given-names>A</given-names></name></person-group> (<year>1883</year>) <article-title>Le Attinie.</article-title><publisher-name>Coi Tipi der Salviucci</publisher-name>, <publisher-loc>Roma</publisher-loc>, <lpage>460</lpage> pp.</mixed-citation></ref><ref id="B44"><mixed-citation xmlns:xlink="http://www.w3.org/1999/xlink" xlink:type="simple"><person-group><name name-style="western"><surname>Haddon</surname><given-names>AC</given-names></name></person-group> (<year>1898</year>) <article-title>The Actiniaria of Torres Straits.</article-title><source>Scientific Transactions of the Royal Dublin Society</source><volume>6</volume>(<issue>2</issue>): <fpage>393</fpage>-<lpage>520</lpage>.</mixed-citation></ref><ref id="B43"><mixed-citation xmlns:xlink="http://www.w3.org/1999/xlink" xlink:type="simple"><person-group><name name-style="western"><surname>Gusmão</surname><given-names>LC</given-names></name><name name-style="western"><surname>Daly</surname><given-names>M</given-names></name></person-group> (<year>2010</year>) <article-title>Evolution of sea anemones (Cnidaria: Actiniaria: Hormathiidae) symbiotic with hermit crabs.</article-title><source>Molecular Phylogenetics and Evolution</source><volume>56</volume>: <fpage>868</fpage>-<lpage>877</lpage>.</mixed-citation></ref><ref id="B13"><mixed-citation xmlns:xlink="http://www.w3.org/1999/xlink" xlink:type="simple"><person-group><name name-style="western"><surname>Carlgren</surname><given-names>O</given-names></name><name name-style="western"><surname>Hedgpeth</surname><given-names>JW</given-names></name></person-group> (<year>1952</year>) <article-title>Actiniaria, Zoantharia and Ceriantharia from shallow water in the northwestern Gulf of Mexico.</article-title><publisher-name>Publications of the Institute of Marine Science, University of Texas</publisher-name>, <volume>2</volume>, <fpage>143</fpage>–<lpage>172</lpage>.</mixed-citation></ref><ref id="B79"><mixed-citation xmlns:xlink="http://www.w3.org/1999/xlink" xlink:type="simple"><person-group><name name-style="western"><surname>Zamponi</surname><given-names>MO</given-names></name><name name-style="western"><surname>Belém</surname><given-names>MJ</given-names></name><name name-style="western"><surname>Schlenz</surname><given-names>E</given-names></name><name name-style="western"><surname>Acuña</surname><given-names>FH</given-names></name></person-group> (<year>1998</year>) <article-title>Distribution and some ecological aspects of Corallimorpharia and Actiniaria from shallow waters of the South American Atlantic coasts.</article-title><source>Physis</source><volume>55</volume>: <fpage>31</fpage>-<lpage>45</lpage>.</mixed-citation></ref><ref id="B34"><mixed-citation xmlns:xlink="http://www.w3.org/1999/xlink" xlink:type="simple"><person-group><name name-style="western"><surname>Fautin</surname><given-names>DG</given-names></name></person-group> (<year>2013</year>) <source>Hexacorallians of the World.</source><ext-link ext-link-type="uri" xlink:href="http://geoportal.kgs.ku.edu/hexacoral/anemone2/index.cfm" xlink:type="simple">http://geoportal.kgs.ku.edu/hexacoral/anemone2/index.cfm</ext-link><comment>[accessed 25 May 2013]</comment></mixed-citation></ref><ref id="B42"><mixed-citation xmlns:xlink="http://www.w3.org/1999/xlink" xlink:type="simple"><person-group><name name-style="western"><surname>Gusmão</surname><given-names>LC</given-names></name></person-group> (<year>2010</year>) <article-title>Systematics and evolution of sea anemones (Cnidaria: Actiniaria: Hormathiidae) symbiotic with hermit crabs.</article-title><publisher-name>Dissertation The Ohio State University</publisher-name>, <lpage>360</lpage> pp. doi: <ext-link ext-link-type="uri" xlink:href="http://dx.doi.org/10.1016/j.ympev.2010.05.001" xlink:type="simple">10.1016/j.ympev.2010.05.001</ext-link></mixed-citation></ref></ref-list></tp:taxon-treatment>
